# Supplementary material for: Amino acid substitutions in human growth hormone affect secondary structure and receptor binding
Source: PLoS One. 2023 Mar 23;18(3):e0282741. doi: 10.1371/journal.pone.0282741 (PMC10035860; doi:10.1371/journal.pone.0282741)
Supplement: S1 File — (XLSX) [file pone.0282741.s001.xlsx]

## Sheet: Sheet1
ProDataCSV
Title:
Remarks:
User: nios7191
#HV (CDDC channel): 0 v
#Time per point: 4 s
#Description: Sample 1
#Concentration: 0 M
#Pathlength: 10 mm
Time Stamp : 2017/12/28 10:07:15
The data was saved to file : G:\CF2_temperatureramp,csv,
Last Modified: Thu Dec 28 10:07:33 2017 by unknown,
Options:
Available Dimensions:	2
Wavelength	Wavelength: 190nm - 240nm	Step Size: 1nm	Bandwidth: 1nm
Temperature	37 temperatures	from 20 to 92degrees Celsius in stepped ramp mode,
Available Properties:	1
CircularDichroism
Data:
CircularDichroism
Wavelength	Temperature	Fold																																				Refold
	20	22	24	26	28	30	32	34	36	38	40	42	44	46	48	50	52	54	56	58	60	62	64	66	68	70	72	74	76	78	80	82	84	86	88	90	92	20
CF2 RMS (all wavelengths)	19.8918	19.7354	19.5069	19.2895	19.0856	19.0805	19.0478	18.6442	18.4103	18.4487	18.4156	18.2477	18.136	18.1243	18.0056	17.9214	17.7205	17.6983	17.5154	17.3385	17.2267	17.1174	16.9669	16.6745	16.5919	16.3605	15.9748	15.8311	15.4346	15.1214	14.5276	14.1124	13.5265	12.9053	11.9056	10.8437	9.26423	9.80177
CF2 "208/222 ratio"	1.07668	1.0849	1.0813	1.09424	1.08036	1.09676	1.10409	1.09205	1.1188	1.12188	1.11376	1.10782	1.11787	1.11361	1.11774	1.12824	1.1293	1.14983	1.15394	1.11719	1.13408	1.14934	1.15055	1.14105	1.15012	1.14324	1.12179	1.13415	1.14131	1.12333	1.11037	1.11998	1.13056	1.14455	1.10008	1.11793	1.03278	0.913441
240	-1.78749	-1.85431	-1.82763	-1.8135	-1.70836	-1.77173	-1.80836	-1.84869	-1.83545	-1.84525	-1.83898	-1.79972	-1.83449	-1.69398	-1.882	-1.87051	-1.91634	-1.87465	-1.88865	-1.86135	-1.79983	-1.73752	-1.75382	-1.89425	-1.81529	-1.87764	-1.98918	-1.80635	-1.93898	-1.79649	-1.80581	-1.83239	-1.75952	-1.70968	-1.77375	-1.66892	-1.58787	-1.37093
239	-2.28299	-2.39051	-2.36147	-2.38974	-2.23266	-2.24547	-2.33072	-2.43911	-2.22066	-2.26739	-2.22337	-2.21413	-2.24196	-2.36934	-2.34591	-2.22858	-2.36244	-2.39749	-2.4307	-2.36459	-2.32769	-2.35339	-2.33543	-2.38921	-2.27161	-2.35684	-2.39721	-2.34662	-2.22255	-2.35944	-2.25202	-2.19265	-2.12712	-2.27366	-2.11192	-2.07399	-1.95889	-1.69866
238	-2.95754	-2.99245	-2.9425	-2.78586	-2.85405	-2.84268	-2.94822	-2.93857	-2.75386	-2.92494	-2.77976	-2.78823	-2.8039	-2.76885	-2.85637	-2.82879	-2.83754	-2.94235	-2.69564	-2.89158	-2.94072	-2.87863	-2.9212	-2.85653	-2.75765	-2.83905	-2.8767	-2.80983	-2.84558	-2.67834	-2.64686	-2.55773	-2.6034	-2.56039	-2.44194	-2.39914	-2.346	-1.98947
237	-3.59828	-3.51976	-3.54944	-3.54087	-3.33079	-3.44828	-3.48083	-3.44727	-3.28572	-3.31129	-3.50066	-3.47996	-3.30421	-3.39176	-3.49043	-3.34399	-3.40033	-3.3764	-3.4297	-3.47609	-3.46415	-3.46198	-3.49908	-3.49478	-3.41314	-3.40028	-3.47796	-3.39955	-3.29972	-3.16925	-3.21153	-3.14758	-3.18866	-2.96081	-2.84891	-2.7669	-2.56992	-2.13147
236	-4.43731	-4.43169	-4.4778	-4.21957	-4.26823	-4.31588	-4.24857	-4.39215	-4.13989	-4.30545	-4.21727	-4.28302	-4.30465	-4.26622	-4.196	-4.13033	-4.2314	-4.27862	-4.2865	-4.20556	-4.24755	-4.27209	-4.09067	-4.32868	-4.12847	-4.22494	-4.14278	-4.0999	-4.06852	-4.02521	-3.99126	-3.81428	-3.71236	-3.81449	-3.45928	-3.4734	-3.23532	-2.89071
235	-5.35026	-5.3861	-5.38909	-5.14164	-5.26647	-5.22872	-5.12332	-5.12467	-5.17302	-5.20266	-5.17649	-5.19314	-5.14969	-5.10239	-5.22312	-5.08155	-5.1596	-5.16344	-5.1724	-5.19996	-5.07296	-5.22384	-5.25175	-5.1719	-5.14734	-5.15279	-5.01122	-4.90674	-4.88532	-4.78387	-4.6443	-4.66045	-4.47219	-4.37971	-3.97841	-4.08422	-3.52017	-3.26822
234	-6.46166	-6.31574	-6.31823	-6.37988	-6.19321	-6.2644	-6.06603	-6.19503	-6.05394	-5.94493	-6.16672	-6.15738	-6.12836	-6.08143	-6.11495	-6.11857	-6.12227	-6.07234	-6.07525	-6.11923	-5.95292	-5.90239	-5.9468	-6.05555	-5.92468	-5.85972	-5.89803	-5.70082	-5.63932	-5.51911	-5.48203	-5.41307	-5.25542	-4.9686	-4.80045	-4.54102	-4.13995	-3.9524
233	-7.45656	-7.62146	-7.43078	-7.19653	-7.26448	-7.23262	-7.33278	-7.23055	-7.03499	-7.08366	-7.12922	-7.15617	-7.0158	-7.11336	-7.0557	-7.09362	-6.96697	-7.11184	-7.06573	-7.14771	-6.95736	-6.95182	-6.93214	-6.7983	-6.85658	-6.76612	-6.82275	-6.59254	-6.66804	-6.49088	-6.34751	-6.23464	-5.9075	-5.66682	-5.3299	-5.13588	-4.73106	-4.38112
232	-8.56795	-8.59988	-8.51048	-8.50898	-8.28064	-8.25762	-8.27702	-8.29945	-8.09493	-8.19401	-8.13637	-8.07784	-8.08166	-8.13304	-8.11249	-8.20328	-8.02921	-8.1689	-8.09626	-8.00851	-7.98616	-7.99712	-8.05245	-7.76423	-7.76699	-7.72325	-7.74879	-7.40658	-7.45048	-7.22385	-7.10483	-6.81515	-6.68516	-6.33796	-6.02413	-5.72438	-5.14529	-4.98397
231	-9.78337	-9.9671	-9.96241	-9.81098	-9.53852	-9.61366	-9.69779	-9.48249	-9.21514	-9.37816	-9.29154	-9.40636	-9.31934	-9.5146	-9.28022	-9.26431	-9.38569	-9.16101	-9.13104	-9.24746	-9.13516	-9.0736	-9.0038	-8.97988	-8.80743	-8.7281	-8.57359	-8.38675	-8.4464	-8.17611	-8.01953	-7.68326	-7.56592	-7.16888	-6.81458	-6.27752	-5.81342	-5.84582
230	-11.4867	-11.268	-11.142	-10.9833	-10.8172	-10.8911	-11.0535	-10.8015	-10.6356	-10.4819	-10.4256	-10.6262	-10.5255	-10.4981	-10.3398	-10.4816	-10.3371	-10.5106	-10.46	-10.2544	-10.3271	-10.2593	-9.99668	-9.86185	-9.92776	-9.86852	-9.60805	-9.61229	-9.39783	-9.17236	-8.89948	-8.84734	-8.4637	-8.09575	-7.62128	-7.05792	-6.45188	-6.43422
229	-12.6098	-12.6738	-12.5975	-12.4189	-12.1523	-12.1359	-12.1961	-12.1192	-11.852	-11.7253	-11.7697	-11.7836	-11.722	-11.7321	-11.7121	-11.6708	-11.4878	-11.6623	-11.5474	-11.3328	-11.4008	-11.2564	-11.2298	-10.9712	-10.9346	-10.953	-10.6278	-10.5328	-10.3751	-10.146	-9.92325	-9.60494	-9.24085	-8.83113	-8.47976	-7.78754	-6.98095	-6.82977
228	-13.8421	-13.7271	-13.7361	-13.5301	-13.2189	-13.1696	-13.1429	-13.0106	-12.775	-12.6933	-12.717	-12.6654	-12.7996	-12.5812	-12.622	-12.4732	-12.6044	-12.5699	-12.4949	-12.4424	-12.1991	-12.2236	-12.0541	-11.9259	-11.9636	-11.8107	-11.5047	-11.3423	-11.2072	-10.9253	-10.4791	-10.3404	-9.7817	-9.47311	-8.91228	-8.2609	-7.51788	-7.42804
227	-14.7679	-14.8853	-14.694	-14.3885	-14.2336	-14.1816	-14.2906	-14.0659	-13.8241	-13.6717	-13.7734	-13.7107	-13.7126	-13.5084	-13.584	-13.4389	-13.6262	-13.3479	-13.2596	-13.2606	-13.1384	-13.0725	-13.0328	-12.94	-12.784	-12.419	-12.3366	-12.2637	-11.836	-11.5835	-11.2974	-10.8919	-10.6122	-9.94317	-9.50577	-8.71422	-7.76999	-8.01051
226	-16.0146	-16.0819	-15.8708	-15.6134	-15.5271	-15.3817	-15.3205	-15.0079	-14.8403	-14.8243	-14.9244	-14.7918	-14.6761	-14.6408	-14.544	-14.5755	-14.4595	-14.4702	-14.3887	-14.2599	-14.0446	-13.991	-13.8903	-13.7244	-13.6235	-13.408	-13.1007	-13.0697	-12.7734	-12.6429	-12.0987	-11.8123	-11.2475	-10.7897	-10.1279	-9.46088	-8.47292	-8.83639
225	-16.812	-16.7324	-16.5982	-16.2501	-15.8879	-16.0031	-16.0454	-15.6004	-15.4217	-15.387	-15.2622	-15.1979	-15.292	-15.2795	-15.1387	-14.9614	-14.9729	-14.8896	-14.8612	-14.6686	-14.6179	-14.4393	-14.2687	-14.1177	-14.0339	-13.8725	-13.689	-13.2844	-13.3165	-12.6771	-12.3872	-12.0347	-11.6457	-11.1174	-10.568	-9.79441	-8.79771	-9.01946
224	-17.4201	-17.0444	-17.1272	-16.8802	-16.6748	-16.4383	-16.4159	-16.2536	-16.0532	-15.8845	-15.9145	-15.8835	-15.6799	-15.776	-15.56	-15.6324	-15.474	-15.4502	-15.3723	-15.2982	-15.0942	-15.1245	-14.8119	-14.6452	-14.54	-14.4136	-14.2141	-13.9604	-13.4992	-13.2548	-12.8946	-12.4846	-12.0878	-11.5722	-10.6471	-10.1151	-9.13264	-9.14475
223	-17.9983	-17.9219	-17.5825	-17.3408	-17.0396	-17.0615	-17.1419	-16.8827	-16.4175	-16.3039	-16.4744	-16.3477	-16.4347	-16.2812	-16.1818	-16.1415	-16.1498	-15.8789	-15.7687	-15.7062	-15.5957	-15.5148	-15.4615	-15.1257	-15.0921	-14.8157	-14.6381	-14.3701	-13.9423	-13.8281	-13.3431	-12.9575	-12.5991	-11.8605	-11.264	-10.5469	-9.41772	-9.77344
222	-18.1394	-18.0218	-17.9469	-17.5078	-17.2934	-17.3011	-17.4622	-17.0241	-16.6646	-16.6872	-16.7834	-16.8495	-16.4014	-16.5051	-16.391	-16.4431	-16.2824	-16.0938	-15.8911	-15.9667	-15.7412	-15.7223	-15.5451	-15.3773	-15.2	-15.1926	-14.9578	-14.5576	-14.2586	-14.0524	-13.7598	-13.3183	-12.6719	-12.0394	-11.5178	-10.4719	-9.64513	-9.91314
221	-18.1386	-18.1306	-18.0841	-17.8185	-17.3231	-17.3007	-17.4238	-17.0375	-16.8057	-16.8603	-16.6605	-16.6327	-16.7974	-16.5144	-16.4088	-16.216	-16.3937	-16.1251	-16.0502	-15.9436	-15.9001	-15.7017	-15.4669	-15.4343	-15.3	-15.0339	-14.8646	-14.578	-14.3811	-13.9802	-13.6818	-13.2543	-12.7479	-12.2254	-11.6358	-10.624	-9.35712	-9.77224
220	-18.086	-18.2239	-17.9204	-17.851	-17.4491	-17.3876	-17.4355	-17.1044	-16.9633	-16.7552	-16.8382	-16.7179	-16.7879	-16.5311	-16.5265	-16.2787	-16.3277	-16.2473	-16.2023	-16.0801	-16.1335	-15.7954	-15.7113	-15.5291	-15.5047	-15.2436	-14.9888	-14.8233	-14.5316	-14.2588	-13.6869	-13.6296	-12.9424	-12.3485	-11.6281	-10.82	-9.69927	-10.1079
219	-18.2302	-18.1941	-17.8119	-17.8099	-17.1584	-17.2202	-17.464	-17.0599	-17.0739	-16.6942	-16.7071	-16.7569	-16.5199	-16.7476	-16.5624	-16.5027	-16.2832	-16.1996	-15.9171	-16.089	-15.9583	-15.9113	-15.8306	-15.6914	-15.4442	-15.3395	-14.9855	-14.601	-14.4641	-14.3222	-13.7717	-13.3998	-12.9098	-12.4896	-11.6077	-10.9399	-9.65868	-9.8984
218	-17.8326	-17.8463	-17.6682	-17.3807	-17.0808	-17.1636	-17.4801	-16.8134	-16.5336	-16.4556	-16.6851	-16.5803	-16.5973	-16.2564	-16.4675	-16.3246	-16.188	-15.9377	-15.7679	-15.9796	-15.8392	-15.6761	-15.4903	-15.6657	-15.462	-15.1224	-14.8822	-14.46	-14.3549	-13.934	-13.879	-13.485	-12.7826	-12.1721	-11.6491	-10.833	-9.59434	-9.77991
217	-18.0103	-17.794	-17.6131	-17.4176	-17.2017	-17.0786	-17.2156	-16.7481	-16.605	-16.668	-16.5267	-16.566	-16.4059	-16.4512	-16.3492	-16.2586	-16.2019	-16.1369	-15.9987	-15.6855	-15.7648	-15.8024	-15.5718	-15.3062	-15.4147	-15.0502	-14.8605	-14.5447	-14.2396	-13.9282	-13.6068	-13.3839	-12.8557	-12.3539	-11.7566	-10.8096	-9.35754	-9.8085
216	-17.7583	-17.7264	-17.6283	-17.1281	-16.8461	-16.9989	-17.1003	-16.8682	-16.4759	-16.5399	-16.5346	-16.6098	-16.3261	-16.2393	-16.268	-15.9825	-16.061	-15.9632	-15.9443	-15.9277	-15.624	-15.6792	-15.4811	-15.4752	-15.0573	-15.0652	-14.6457	-14.6973	-14.4955	-14.1799	-13.6678	-13.4483	-12.881	-12.3923	-11.847	-10.7692	-9.26503	-9.64617
215	-17.4425	-17.5501	-17.3466	-17.286	-16.723	-16.8481	-16.8398	-16.4772	-16.3013	-16.315	-16.5604	-16.2913	-16.1964	-16.372	-16.1442	-16.0201	-15.9642	-16.0439	-15.9524	-15.8271	-15.4662	-15.7024	-15.5233	-15.3353	-15.2283	-14.9129	-14.9208	-14.6606	-14.6013	-14.0219	-13.8777	-13.2485	-13.0591	-12.1535	-11.9868	-10.7449	-9.49019	-9.34387
214	-17.7067	-17.7311	-17.2824	-17.1101	-17.0081	-16.9884	-17.1474	-16.9102	-16.516	-16.7564	-16.6701	-16.4558	-16.3809	-16.5649	-16.5036	-16.358	-16.3555	-16.2722	-16.265	-16.2827	-15.982	-15.8516	-15.8125	-15.8444	-15.5801	-15.4602	-15.3629	-14.8277	-14.2244	-14.3054	-13.925	-13.7611	-13.2998	-12.6616	-11.8149	-11.1542	-9.73106	-9.07977
213	-17.8562	-17.9844	-17.7161	-17.7056	-17.2424	-17.3437	-17.3094	-17.2292	-16.8286	-16.8229	-16.659	-16.8692	-16.7491	-16.7504	-16.6836	-16.4981	-16.5651	-16.5756	-16.1879	-16.471	-16.3321	-16.0594	-16.0339	-15.8227	-15.975	-15.5361	-15.3969	-15.2568	-15.0065	-14.7228	-14.1982	-13.8821	-13.1946	-12.2963	-12.1083	-11.2088	-9.85852	-9.42454
212	-18.56	-18.2804	-18.1625	-17.7838	-17.5351	-17.4671	-17.5742	-17.7449	-17.0749	-17.0116	-17.2269	-17.0402	-17.2207	-16.9098	-16.8655	-17.094	-16.9395	-16.8598	-16.6974	-16.9138	-16.6972	-16.7112	-16.3809	-16.1936	-16.0718	-15.7223	-15.5603	-15.9161	-15.3651	-15.0783	-14.3479	-14.3754	-13.7866	-13.2481	-12.2575	-11.3234	-9.60891	-9.53861
211	-18.5383	-18.6094	-18.5187	-18.2337	-18.1379	-18.262	-18.3578	-17.8878	-17.6841	-17.9315	-17.5185	-17.6544	-17.6464	-17.8443	-17.6157	-17.5505	-17.3247	-17.5504	-17.5852	-17.4122	-17.1063	-17.4029	-16.922	-16.8702	-16.7677	-16.4001	-16.2391	-15.9672	-15.7564	-15.3528	-14.9787	-14.7872	-13.9033	-13.5132	-12.7572	-11.7643	-9.84821	-9.57995
210	-19.4287	-19.2967	-19.164	-18.8936	-18.9839	-19.1704	-19.2627	-18.2289	-18.2811	-18.1398	-18.4028	-18.2849	-18.3662	-18.159	-18.3221	-18.1811	-17.9658	-18.1175	-18.0697	-18.0397	-17.9746	-17.7763	-17.6667	-17.6835	-17.5266	-17.5248	-16.8051	-16.6616	-16.2681	-16.1462	-15.4788	-15.1088	-14.5021	-13.8144	-12.7418	-11.7075	-10.5641	-9.97565
209	-19.5356	-19.8292	-19.5685	-19.008	-19.0681	-19.1685	-19.1623	-18.9569	-18.5916	-18.7703	-18.9942	-18.4305	-18.8669	-18.4988	-18.7532	-18.7562	-18.3188	-18.3112	-18.1473	-18.4543	-17.9018	-17.9411	-17.7445	-17.5692	-17.377	-17.6093	-17.1491	-16.9908	-16.4342	-16.2913	-15.6388	-15.3626	-14.6091	-13.9733	-12.8866	-11.848	-10.4777	-9.93062
208	-19.5304	-19.5519	-19.406	-19.1577	-18.6831	-18.9751	-19.2799	-18.5912	-18.6443	-18.721	-18.6926	-18.6662	-18.3347	-18.3803	-18.3209	-18.5517	-18.3877	-18.5052	-18.3374	-17.8379	-17.8518	-18.0703	-17.8854	-17.5462	-17.4818	-17.3688	-16.7795	-16.5105	-16.2735	-15.7855	-15.2785	-14.9162	-14.3264	-13.7797	-12.6705	-11.7069	-9.96129	-9.05507
207	-18.8747	-18.8129	-18.5605	-18.2126	-17.8898	-17.9952	-18.4468	-17.7252	-17.9043	-17.802	-17.8437	-17.8381	-17.3123	-17.8896	-17.4901	-17.2652	-17.5138	-17.2817	-16.9317	-17.3165	-17.296	-16.8998	-16.5004	-16.9257	-16.5688	-16.4331	-16.1502	-15.9326	-15.3967	-14.9111	-14.1588	-14.3636	-13.3567	-13.1148	-12.3159	-10.928	-9.60269	-8.45417
206	-16.932	-17.2011	-16.6841	-16.4082	-16.65	-16.7693	-16.5922	-16.3065	-15.7805	-16.1887	-16.0853	-16.086	-15.9284	-15.5564	-16.3075	-16.3537	-15.8941	-15.7345	-15.7635	-15.4459	-15.7363	-15.2869	-15.2544	-15.5196	-14.8777	-14.8465	-14.2337	-14.4444	-13.7826	-13.6749	-13.2242	-12.6276	-12.4815	-11.9849	-11.1783	-9.99259	-8.48197	-7.38833
205	-14.3996	-14.5125	-14.6117	-14.0777	-13.7876	-14.3389	-14.0263	-13.5961	-13.7859	-13.678	-13.3736	-13.5247	-13.7675	-13.7089	-13.2633	-13.5631	-13.7853	-13.5149	-13.4556	-13.5659	-13.2168	-13.0444	-13.271	-13.393	-13.0558	-12.5252	-12.5375	-12.5797	-12.4643	-12.0397	-11.221	-10.9348	-10.4549	-10.1077	-9.4268	-8.42705	-7.42299	-6.15896
204	-11.5314	-11.6129	-11.2642	-11.3165	-11.4744	-11.4142	-11.2759	-11.3884	-11.0664	-10.8755	-11.18	-11.0671	-10.449	-11.2075	-11.1874	-10.6287	-10.9255	-10.4135	-11.2284	-10.6175	-11.0335	-10.4272	-10.4425	-10.223	-10.1997	-10.3335	-10.1227	-10.1019	-9.67431	-9.74778	-9.19425	-9.0025	-8.78867	-8.31199	-7.45311	-6.84081	-5.81303	-4.75326
203	-7.91364	-7.95262	-8.10479	-7.74268	-7.80214	-8.07267	-7.67934	-7.91687	-7.67445	-7.53625	-7.48433	-7.66803	-7.59354	-7.73396	-7.74792	-7.66944	-7.78841	-7.53793	-7.29955	-7.40597	-7.56656	-6.7871	-7.4757	-7.28724	-7.00349	-7.28581	-7.10478	-6.9514	-6.66144	-6.52758	-6.39564	-6.70344	-6.52201	-5.38447	-5.11278	-5.20762	-4.07778	-2.85904
202	-3.5624	-4.09253	-3.95633	-3.98644	-3.86922	-4.09485	-3.97909	-3.88244	-3.84269	-4.03583	-3.84678	-3.48193	-3.80931	-3.60412	-3.63028	-3.83814	-3.85966	-3.88575	-3.82294	-3.57749	-3.75569	-3.9306	-4.11668	-3.2567	-3.71724	-3.40684	-3.42684	-3.57919	-3.15643	-3.43197	-3.52912	-3.13605	-3.39391	-3.09918	-2.96193	-2.14101	-2.01367	-0.583491
201	1.08612	0.464434	0.429778	1.03477	0.75667	0.353535	0.354775	0.704114	0.313619	0.617368	0.653094	0.533839	0.421603	0.427576	0.372882	0.604434	0.66098	0.465674	0.643568	0.586316	0.563819	-0.130424	0.663716	0.42654	0.566741	0.182356	0.506994	0.676271	0.0987265	0.604682	0.637622	0.677785	0.589778	0.312373	-0.111542	-0.232511	0.184517	1.21716
200	5.69394	6.00459	5.79148	5.96144	5.51565	5.17308	5.39903	5.38193	5.28794	5.01415	5.49736	5.29726	5.47394	5.55297	5.22941	5.56127	5.20741	5.63899	4.93402	5.04431	4.82892	5.158	5.02633	5.02941	4.83968	4.9832	5.35539	4.73596	4.81422	4.43659	4.61343	4.65599	4.11057	3.81957	3.32499	3.6003	2.78965	3.93219
199	11.962	12.1532	11.7128	11.251	11.1012	11.386	11.6599	10.9317	10.8663	11.1891	11.5101	11.0778	10.7882	11.0065	10.4819	10.6773	10.4383	10.2407	10.3589	9.94253	10.7876	10.3209	10.4409	10.0308	9.73338	9.61543	9.67593	9.73805	9.30348	9.52409	8.92235	8.43117	8.33408	7.7188	7.05947	6.91738	5.19715	6.37578
198	17.9905	18.497	18.2768	17.9246	17.3435	17.8256	17.74	17.2285	17.1235	17.1958	17.0431	16.6463	17.0654	16.9464	17.1749	16.9007	16.7331	16.3392	16.1364	16.0156	16.0409	15.7631	16.0034	15.3467	15.4643	14.9581	14.8618	14.5431	14.8852	14.0085	13.9192	12.4593	12.161	12.0318	11.3019	9.72793	8.58219	9.71442
197	25.2003	25.0321	24.309	24.0746	24.3616	23.7078	23.7214	23.4003	22.8895	22.8698	23.3179	22.8016	22.6306	22.5055	22.2453	22.8987	21.8362	21.9376	21.3674	21.724	21.7129	20.9237	20.9752	20.762	20.679	20.1117	19.8155	19.3564	18.8455	18.6962	17.7455	17.2893	16.3282	15.4566	14.2689	12.8159	10.1126	12.5627
196	31.05	30.7975	30.5333	30.1479	30.0592	29.8543	29.4508	28.561	28.5286	28.7227	29.0464	28.5218	27.9052	28.194	27.6795	27.1801	27.1049	28.1081	27.4199	26.1201	26.5514	26.4803	26.0669	25.4547	25.2227	25.0692	25.0104	23.9655	24.11	23.0152	21.6097	21.127	20.1349	19.0332	17.8762	15.3731	13.1989	15.1328
195	35.9482	35.8189	35.0284	34.2617	34.0264	35.105	34.1333	33.2511	33.1955	33.1605	32.9003	32.731	32.4559	32.1491	32.7565	32.2018	30.6802	31.9201	31.2556	30.1273	31.0686	29.8102	29.8482	29.0136	28.9118	28.9536	27.8522	27.3784	26.9927	26.6893	24.8713	24.4418	23.1376	22.5094	20.0989	18.1591	14.8707	17.351
194	39.3084	38.7998	38.4042	38.0436	37.5391	37.2876	37.228	36.6737	36.0076	36.3178	35.7826	35.8542	35.788	35.1341	34.3522	34.7356	34.603	34.3189	33.7496	33.6417	32.5683	32.6937	32.2354	32.2439	31.7062	30.9837	30.1255	29.9257	29.6358	27.6164	27.6803	26.4843	25.3332	24.0183	22.5121	19.6655	16.7513	18.5137
193	41.4783	41.0627	40.3489	40.5591	40.287	39.3166	39.2491	37.8862	37.4593	38.5982	37.818	37.3166	36.7485	37.3404	36.6184	36.9055	35.9052	35.9624	35.6149	34.7372	35.1833	34.4857	34.5769	33.1638	33.2062	32.3404	31.969	32.461	30.6669	30.1345	29.1196	27.6682	26.176	24.4032	22.5574	19.8784	17.0974	19.2758
192	42.3093	41.8418	41.5525	41.1696	40.9068	40.0398	40.5255	39.8073	39.2196	38.6762	39.4573	38.7505	37.7107	37.6343	37.4091	37.6188	37.3307	36.1739	36.9373	36.0351	35.6304	35.5111	34.684	34.0841	34.6195	34.1156	32.6639	32.2349	31.4972	30.9025	29.8298	28.7511	27.4884	25.9785	23.2524	20.95	16.8446	19.8183
191	42.4574	40.8277	40.3509	40.8868	39.9714	40.3494	40.2389	39.0482	38.7263	39.4991	38.0482	37.8253	38.1128	38.1038	37.9128	37.2929	36.581	36.2037	35.3431	35.1441	35.2563	35.5905	34.9077	33.5942	33.8753	32.9033	32.0525	31.7791	29.7948	30.1196	28.3295	28.6764	27.841	25.0926	22.7439	20.7931	17.1638	18.9018
190	40.2313	39.455	39.3949	38.4263	38.6828	38.9445	38.0962	37.9443	37.4123	36.6106	37.1923	36.17	36.3367	36.4987	36.0619	34.9783	35.0082	35.4142	34.5592	34.5843	32.7366	33.4467	33.3487	32.2751	32.0325	31.9889	30.0956	31.0119	30.0059	29.9102	27.5834	25.6976	24.8186	25.7266	21.4831	20.2728	15.846	18.1143
History:
User : nios7191
Version : Chirascan v,4,4,1 Build : Feb 7 2014 15:21:37
DataStore created and initialized for data acquisition,
Time Stamp : Wed Dec 27 13:26:05 2017
----------------------------------------------------
User : nios7191
Version : Chirascan v,4,4,1 Build : Feb 7 2014 15:21:37
DataStore created and initialized for data acquisition,
Time Stamp : Wed Dec 27 13:26:05 2017
----------------------------------------------------
User : nios7191
Version : Chirascan v,4,4,1 Build : Feb 7 2014 15:21:37
DataStore created and initialized for data acquisition,
Time Stamp : Wed Dec 27 13:26:05 2017
----------------------------------------------------
User : nios7191
Version : Chirascan v,4,4,1 Build : Feb 7 2014 15:21:37
DataStore created and initialized for data acquisition,
Time Stamp : Wed Dec 27 13:26:05 2017
----------------------------------------------------
User : nios7191
Version : Chirascan v,4,4,1 Build : Feb 7 2014 15:21:37
DataStore created and initialized for data acquisition,
Time Stamp : Thu Dec 28 10:07:15 2017
----------------------------------------------------
User : nios7191
Version : Chirascan v,4,4,1 Build : Feb 7 2014 15:21:37
DataStore created and initialized for data acquisition,
Time Stamp : Thu Dec 28 10:07:15 2017
----------------------------------------------------
User : nios7191
Version : Chirascan v,4,4,1 Build : Feb 7 2014 15:21:37
DataStore created and initialized for data acquisition,
Time Stamp : Thu Dec 28 10:07:15 2017
----------------------------------------------------
