# Supplementary material for: Amino acid substitutions in human growth hormone affect secondary structure and receptor binding
Source: PLoS One. 2023 Mar 23;18(3):e0282741. doi: 10.1371/journal.pone.0282741 (PMC10035860; doi:10.1371/journal.pone.0282741)
Supplement: S2 File — (XLSX) [file pone.0282741.s002.xlsx]

## Sheet: Sheet1
ProDataCSV
Title:
Remarks:
User: nios7191
#HV (CDDC channel): 0 v
#Time per point: 4 s
#Description: Sample 1
#Concentration: 0 M
#Pathlength: 10 mm
Time Stamp : 2017/12/28 10:08:07
The data was saved to file : G:\DF3_temperatureramp,csv,
Last Modified: Thu Dec 28 10:08:22 2017 by unknown,
Options:
Available Dimensions:	2
Wavelength	Wavelength: 190nm - 240nm	Step Size: 1nm	Bandwidth: 1nm
Temperature	37 temperatures	from 20 to 92degrees Celsius in stepped ramp mode,
Available Properties:	1
CircularDichroism
Data:
CircularDichroism
Wavelength	Temperature																																					refold (20)
	20	22	24	26	28	30	32	34	36	38	40	42	44	46	48	50	52	54	56	58	60	62	64	66	68	70	72	74	76	78	80	82	84	86	88	90	92	20
E174Y RMS ellipticity (all wavelengths)	23.0203	22.9622	22.8309	22.6859	22.6256	22.5484	22.3697	22.159	21.9114	21.3998	20.9519	21.0897	21.5674	21.6122	21.3904	21.2409	21.0615	21.0041	20.8775	20.6794	20.4781	20.4681	20.185	19.9368	19.5846	19.3853	19.0938	18.7642	18.4686	18.1651	17.7578	17.4054	16.9178	16.2811	15.5038	14.5433	13.0684	22.935
E174Y 208/222 ellipticity ratio	1.10645	1.11585	1.09654	1.11736	1.12455	1.1192	1.11332	1.12443	1.13059	1.10911	1.11212	1.13876	1.14526	1.12783	1.1386	1.12817	1.12536	1.12602	1.14012	1.15274	1.1342	1.13692	1.16049	1.14977	1.13468	1.12359	1.1267	1.14881	1.14844	1.12881	1.14867	1.15298	1.15635	1.159	1.14212	1.11568	1.128	1.11019
240	-2.36163	-2.28279	-2.34715	-2.31713	-2.33222	-2.30952	-2.30944	-2.30695	-2.2295	-2.31558	-2.30931	-2.24466	-2.23089	-2.40838	-2.4386	-2.30199	-2.45837	-2.42426	-2.4828	-2.37631	-2.37765	-2.40162	-2.49118	-2.45104	-2.40484	-2.46089	-2.44763	-2.44294	-2.48291	-2.44864	-2.45581	-2.41285	-2.46792	-2.57278	-2.3332	-2.34926	-2.22432	-2.36586
239	-2.81103	-2.8338	-2.75404	-2.81054	-2.80595	-2.865	-2.9223	-2.88019	-2.89881	-2.87839	-2.8113	-2.67347	-2.90699	-2.89178	-2.90814	-2.89506	-2.85527	-2.96813	-2.90465	-2.88158	-2.97398	-3.00344	-2.96341	-3.01199	-3.00458	-2.92132	-2.92181	-3.00498	-2.87835	-2.88041	-2.91894	-3.01248	-2.86333	-2.89622	-2.8482	-2.71632	-2.56302	-2.88033
238	-3.5488	-3.5141	-3.5424	-3.46599	-3.43007	-3.52582	-3.48942	-3.51493	-3.63533	-3.44044	-3.432	-3.46757	-3.43378	-3.41525	-3.58797	-3.48361	-3.66164	-3.55498	-3.60253	-3.52244	-3.60298	-3.59062	-3.66428	-3.6713	-3.56486	-3.68489	-3.70301	-3.53437	-3.46358	-3.5192	-3.63957	-3.45747	-3.39846	-3.36229	-3.38033	-3.22365	-2.98446	-3.56698
237	-4.5579	-4.40332	-4.38627	-4.3936	-4.42252	-4.43056	-4.47114	-4.43045	-4.43278	-4.43976	-4.27712	-4.35701	-4.4187	-4.48353	-4.56709	-4.49214	-4.53075	-4.45489	-4.53906	-4.58846	-4.59969	-4.59797	-4.68022	-4.56084	-4.48814	-4.58806	-4.43484	-4.53208	-4.34269	-4.38261	-4.41117	-4.46321	-4.3357	-4.21304	-4.20648	-3.91842	-3.74675	-4.41249
236	-5.29863	-5.18966	-5.33393	-5.2339	-5.27127	-5.22939	-5.21669	-5.24463	-5.23535	-5.20512	-5.1021	-5.18496	-5.22719	-5.26103	-5.38261	-5.23447	-5.26349	-5.35542	-5.28428	-5.38277	-5.13219	-5.27725	-5.29378	-5.30483	-5.30025	-5.10583	-5.33181	-5.14925	-5.14572	-5.07481	-5.01859	-4.96113	-4.8427	-4.96687	-4.61146	-4.52316	-4.31111	-5.31756
235	-6.31331	-6.17985	-6.23409	-6.21054	-6.23545	-6.33743	-6.17826	-6.25337	-6.30301	-6.18947	-6.06124	-5.99568	-6.17498	-6.20007	-6.10122	-6.16986	-6.28595	-6.16395	-6.26616	-6.18393	-6.09994	-6.22049	-6.24209	-6.21595	-6.04056	-6.16606	-6.04872	-6.06849	-6.06976	-5.953	-5.863	-5.67674	-5.68554	-5.43437	-5.33034	-5.12633	-4.81497	-6.46681
234	-7.53873	-7.70273	-7.55113	-7.50203	-7.50415	-7.48389	-7.64262	-7.61964	-7.54337	-7.38149	-7.33506	-7.2336	-7.35904	-7.46605	-7.43751	-7.48628	-7.52397	-7.5834	-7.54696	-7.47826	-7.45257	-7.41881	-7.51877	-7.37197	-7.27366	-7.26216	-7.18053	-7.0859	-7.09453	-6.9145	-6.9732	-6.79618	-6.79707	-6.53186	-6.36562	-6.07259	-5.7157	-7.56816
233	-8.99711	-8.96671	-8.8763	-8.90335	-8.91974	-8.87211	-8.86306	-8.81378	-8.90094	-8.82303	-8.61296	-8.40572	-8.62889	-8.71239	-8.74003	-8.842	-8.68439	-8.70639	-8.76841	-8.59272	-8.71622	-8.60519	-8.61012	-8.6041	-8.61392	-8.48778	-8.25138	-8.31149	-8.05539	-8.13729	-7.86588	-7.86008	-7.84199	-7.54635	-7.17982	-7.07077	-6.42326	-8.93533
232	-10.3314	-10.2846	-10.2989	-10.1615	-10.2377	-10.1996	-10.1305	-10.1069	-9.99066	-10.0248	-9.75326	-9.59717	-9.7798	-9.96552	-9.9449	-9.94313	-9.9403	-9.82823	-9.727	-9.77628	-9.82569	-9.78321	-9.73281	-9.65644	-9.44757	-9.42738	-9.35985	-9.3	-9.19976	-9.01118	-8.88854	-8.6865	-8.55897	-8.44126	-8.1434	-7.71061	-7.07647	-10.2707
231	-12.0872	-11.7477	-11.8449	-11.7781	-11.6438	-11.7	-11.8431	-11.8039	-11.7048	-11.6139	-11.2067	-11.1104	-11.3405	-11.4095	-11.6031	-11.3383	-11.3656	-11.3103	-11.2775	-11.3439	-11.262	-11.2201	-11.079	-11.1022	-10.9443	-10.9952	-10.7815	-10.5286	-10.44	-10.4311	-10.2841	-10.0453	-9.55523	-9.51557	-9.16765	-8.68433	-8.12675	-11.8535
230	-13.2831	-13.2996	-13.3133	-13.1765	-13.2458	-13.1249	-13.1152	-13.0141	-12.9057	-12.8403	-12.5811	-12.446	-12.7464	-12.7629	-12.7393	-12.6843	-12.6687	-12.5178	-12.5599	-12.5388	-12.4959	-12.3712	-12.2487	-12.1484	-12.1805	-12.0136	-11.8188	-11.7979	-11.4921	-11.4116	-11.185	-10.9116	-10.872	-10.1642	-10.0199	-9.4707	-8.67282	-13.3651
229	-14.9044	-14.7562	-14.932	-14.6425	-14.588	-14.559	-14.5886	-14.4579	-14.4599	-14.1885	-13.9427	-13.8269	-14.0422	-14.0281	-13.9202	-14.0644	-13.9882	-13.8942	-13.8634	-13.7921	-13.7272	-13.7265	-13.3861	-13.4547	-13.2923	-13.0986	-12.9224	-12.7085	-12.6021	-12.2836	-12.1924	-12.0931	-11.6511	-11.396	-10.9503	-10.4136	-9.66422	-14.8658
228	-16.1988	-16.262	-16.0699	-16.1061	-15.9607	-15.8286	-15.8096	-15.7663	-15.6162	-15.4299	-15.0412	-14.9522	-15.1224	-15.3706	-15.3713	-15.1811	-14.8986	-15.1127	-14.943	-14.9444	-14.9257	-14.6398	-14.7237	-14.4297	-14.3251	-14.1724	-13.9217	-13.7483	-13.5082	-13.4844	-13.154	-12.8336	-12.5849	-12.0489	-11.6637	-11.1208	-10.2376	-16.1708
227	-17.6671	-17.6619	-17.3947	-17.3802	-17.2483	-17.2722	-17.0676	-16.9964	-16.9031	-16.6847	-16.3427	-16.1683	-16.4318	-16.5337	-16.45	-16.3221	-16.1896	-16.2129	-16.0126	-16.1279	-16.1013	-15.7014	-15.826	-15.5591	-15.344	-15.0922	-15.1525	-14.8674	-14.6235	-14.3135	-14.0865	-13.727	-13.3693	-12.9457	-12.4686	-11.8528	-11.0372	-17.4297
226	-18.6624	-18.5849	-18.3663	-18.5218	-18.3696	-18.3161	-18.3345	-18.1094	-18.0215	-17.7264	-17.2764	-17.1528	-17.4615	-17.5603	-17.4562	-17.2483	-17.3253	-17.0913	-17.2026	-16.9506	-17.0346	-16.7336	-16.6888	-16.6025	-16.1901	-16.1013	-15.9407	-15.6314	-15.4186	-15.2171	-14.915	-14.567	-14.2481	-13.5444	-13.1359	-12.5507	-11.5168	-18.5971
225	-19.7498	-19.6009	-19.5187	-19.3563	-19.3078	-19.174	-19.1938	-18.9117	-18.9515	-18.5526	-18.317	-17.9321	-18.2513	-18.3494	-18.4553	-18.1908	-18.2109	-18	-17.8064	-17.9616	-17.7861	-17.5838	-17.5455	-17.2221	-17.1359	-16.8375	-16.7078	-16.2838	-16.0758	-15.7379	-15.5696	-15.3984	-14.7311	-14.3787	-13.8954	-13.0641	-11.9917	-19.6803
224	-20.0365	-20.0474	-19.8384	-19.7271	-19.7478	-19.6417	-19.6324	-19.397	-19.2181	-18.967	-18.469	-18.4122	-18.7098	-18.7998	-18.615	-18.5668	-18.3314	-18.2783	-18.3333	-18.2932	-18.0386	-17.8339	-17.6723	-17.5938	-17.3237	-17.0165	-16.7962	-16.4825	-16.5791	-16.1092	-15.7205	-15.5699	-14.9699	-14.5007	-13.9767	-13.2883	-12.1413	-20.0936
223	-20.8206	-20.8205	-20.576	-20.3365	-20.289	-20.3447	-20.1831	-20.1463	-19.689	-19.4588	-19.0929	-18.772	-19.2923	-19.4205	-19.0596	-19.0836	-19.0998	-19.059	-18.8861	-18.6784	-18.605	-18.4838	-18.4382	-18.2523	-17.9418	-17.5455	-17.4856	-17.0855	-16.7781	-16.774	-16.3448	-15.9018	-15.7415	-15.206	-14.4665	-13.5266	-12.67	-20.8201
222	-21.1141	-20.8861	-20.7986	-20.6551	-20.6085	-20.5465	-20.3889	-20.1977	-20.0086	-19.6488	-19.4131	-19.0132	-19.3698	-19.6758	-19.3827	-19.4318	-19.2604	-19.2319	-18.912	-18.7692	-18.6704	-18.7589	-18.2803	-18.1272	-18.1818	-17.8418	-17.5702	-17.264	-17.0315	-16.8273	-16.405	-16.1305	-15.5839	-15.1521	-14.5631	-13.9072	-12.757	-20.8277
221	-21.231	-21.1709	-20.7075	-20.6901	-20.4954	-20.6005	-20.5282	-20.2883	-20.1539	-19.7805	-19.3106	-19.138	-19.5703	-19.7228	-19.6752	-19.462	-19.4336	-19.1058	-19.158	-18.9492	-18.8067	-18.6611	-18.6513	-18.3976	-18.2533	-17.8531	-17.6107	-17.3535	-17.0124	-16.8293	-16.481	-16.428	-15.7048	-15.4516	-14.5101	-13.9598	-12.8807	-21.0318
220	-21.2984	-21.0869	-20.9806	-20.9798	-20.8	-20.6831	-20.4665	-20.578	-20.2523	-19.8358	-19.3663	-19.3478	-19.7605	-19.7898	-19.5233	-19.4772	-19.285	-19.4136	-19.2329	-19.0993	-19.0408	-18.8366	-18.7654	-18.4647	-18.2164	-18.078	-17.8282	-17.5283	-17.1454	-16.9207	-16.5275	-16.1758	-15.9186	-15.4481	-14.9079	-14.0741	-13.1705	-21.137
219	-21.3877	-21.2404	-20.8114	-20.7608	-20.7275	-20.4666	-20.543	-20.2584	-20.3594	-19.897	-19.3206	-19.1678	-19.5372	-19.6387	-19.612	-19.3797	-19.3058	-19.2872	-19.1532	-19.1048	-19.0397	-18.7985	-18.5885	-18.5702	-18.3109	-18.2287	-17.9099	-17.5083	-17.2908	-17.0441	-16.8083	-16.2441	-16.1172	-15.6588	-14.7895	-14.1595	-13.0301	-20.8148
218	-21.2189	-21.0215	-20.9672	-20.8494	-20.6843	-20.6274	-20.4604	-20.4116	-20.0291	-19.7811	-19.4322	-19.194	-19.5288	-19.8398	-19.6399	-19.4929	-19.1011	-19.4293	-19.0831	-19.1616	-18.9241	-18.6446	-18.5726	-18.5098	-18.1937	-18.0641	-18.2405	-17.5173	-17.292	-17.1543	-16.7625	-16.614	-15.9618	-15.7043	-14.912	-14.026	-13.0294	-21.0184
217	-20.9048	-20.8338	-20.6438	-20.5328	-20.4226	-20.3889	-20.4934	-20.237	-20.0238	-19.5137	-19.248	-19.2136	-19.4484	-19.5365	-19.285	-19.3853	-19.0717	-19.2654	-18.9898	-19.1116	-18.7556	-18.4555	-18.5998	-18.3389	-18.0078	-17.7866	-17.7391	-17.5319	-17.2594	-16.9855	-16.4942	-16.3502	-15.9402	-15.4224	-15.0302	-14.0556	-13.0733	-20.8014
216	-20.8013	-20.493	-20.4561	-20.6648	-20.3744	-20.5202	-20.0999	-20.1928	-19.8105	-19.4732	-18.9797	-18.9714	-19.3501	-19.5932	-19.377	-19.3362	-19.201	-19.1985	-18.7476	-18.7607	-18.6872	-18.8146	-18.6922	-18.4066	-18.2081	-17.7991	-17.7181	-17.5014	-17.0527	-16.9901	-16.5507	-16.4054	-16.0355	-15.4923	-15.0386	-14.169	-12.8721	-20.5079
215	-21.0121	-20.6874	-20.4406	-20.5706	-20.4043	-20.4663	-20.7056	-20.0843	-20.2761	-19.5265	-19.2299	-19.299	-19.4824	-19.858	-19.2789	-19.6114	-19.235	-19.4077	-19.2012	-19.352	-19.0726	-18.7794	-18.7253	-18.5159	-18.4774	-18.0485	-17.9633	-17.7268	-17.4361	-17.2532	-16.8083	-16.7344	-15.9891	-15.5763	-15.1461	-14.2513	-13.2007	-20.7263
214	-21.0292	-20.911	-20.6642	-20.4562	-20.5724	-20.442	-20.2008	-20.3538	-19.954	-19.7368	-19.2926	-19.106	-19.5747	-19.7095	-19.5172	-19.368	-19.2721	-19.2503	-19.4698	-19.3057	-19.0161	-18.8579	-18.8641	-18.3733	-18.1429	-18.1292	-18.0822	-17.6234	-17.3423	-17.2053	-16.9994	-16.293	-15.9486	-15.5711	-14.9719	-14.2654	-13.0853	-20.5993
213	-21.2937	-21.0738	-21.0387	-20.7506	-21.0755	-20.9858	-20.743	-21.1138	-20.7093	-20.5149	-19.9001	-19.637	-19.9945	-20.0641	-19.8633	-19.8548	-19.844	-19.7408	-19.4525	-19.6556	-19.494	-19.3306	-19.2377	-19.3687	-18.9293	-18.8374	-18.3428	-18.2252	-17.7708	-17.767	-17.3138	-17.2993	-16.4007	-16.313	-15.5581	-14.8104	-13.295	-21.385
212	-21.6644	-21.6211	-21.4332	-21.3397	-21.5587	-21.0334	-21.4907	-21.0997	-20.8856	-20.6377	-20.0493	-20.0949	-20.4723	-20.6899	-20.4949	-20.3231	-20.2497	-20.0232	-20.2214	-20.1395	-20.0473	-20.0367	-19.8123	-19.7274	-19.2652	-18.8863	-18.8853	-18.7054	-18.2773	-17.9221	-17.8218	-17.0709	-17.125	-16.2952	-15.74	-15.1014	-13.5631	-21.4979
211	-22.2289	-22.3989	-22.0453	-21.9639	-21.953	-21.7939	-21.6947	-21.471	-21.6867	-21.1108	-20.8952	-20.7238	-21.2076	-21.1994	-21.227	-20.8505	-20.9353	-20.8347	-20.9557	-20.6702	-20.582	-20.5341	-20.0901	-20.2227	-19.8217	-19.4016	-19.4508	-19.0558	-18.7553	-18.434	-17.9911	-17.8722	-17.1036	-16.9836	-16.222	-15.2888	-14.047	-22.0251
210	-22.7572	-22.8939	-22.5957	-22.5198	-22.4449	-22.7144	-22.3521	-22.2984	-21.9003	-21.7017	-21.0459	-21.3959	-21.7508	-21.6294	-21.6509	-21.6224	-21.3723	-21.5723	-21.5712	-21.4373	-21.0545	-20.9689	-20.936	-20.6689	-20.4723	-20.1867	-19.7965	-19.423	-19.3393	-18.7217	-18.6476	-18.3983	-17.9405	-17.2895	-16.6498	-15.3831	-14.3427	-22.9722
209	-23.1738	-23.13	-23.1335	-22.9466	-22.8388	-22.9369	-22.7832	-22.5694	-22.3957	-21.9977	-21.7443	-21.5827	-22.1619	-22.1118	-22.0508	-21.9092	-21.762	-21.7714	-21.6632	-21.3641	-21.4022	-21.1514	-21.122	-20.7117	-20.4506	-20.3384	-19.9389	-19.5848	-19.1887	-19.195	-18.7734	-18.4645	-18.1649	-17.0656	-16.5767	-16.0263	-14.4252	-23.2182
208	-23.3617	-23.3057	-22.8065	-23.0791	-23.1752	-22.9956	-22.6994	-22.7109	-22.6215	-21.7927	-21.5896	-21.6515	-22.1834	-22.191	-22.0691	-21.9224	-21.6748	-21.6555	-21.5619	-21.636	-21.1759	-21.3273	-21.2141	-20.8422	-20.6306	-20.0469	-19.7963	-19.833	-19.5597	-18.9948	-18.8439	-18.5981	-18.0204	-17.5613	-16.6328	-15.516	-14.3899	-23.1227
207	-22.3249	-22.1351	-22	-21.8257	-21.7365	-21.5974	-21.8207	-21.6787	-21.3616	-20.9282	-20.6213	-20.6026	-20.9247	-20.9705	-21.0103	-20.5954	-20.3518	-20.787	-20.4175	-20.155	-20.1698	-19.9221	-20.0403	-19.64	-19.3624	-19.2211	-18.756	-18.4144	-18.6458	-17.6678	-18.0289	-17.4975	-16.9052	-16.2991	-15.6875	-14.8196	-13.2847	-22.0818
206	-20.3415	-19.8955	-20.1719	-20.0409	-19.6872	-19.9293	-19.8847	-19.783	-19.4885	-18.8457	-18.6673	-18.7266	-18.9955	-19.158	-18.8984	-19.0323	-18.7692	-18.794	-18.2848	-18.6357	-18.3495	-18.3004	-18.0011	-17.6144	-17.3552	-17.0868	-16.7663	-16.3256	-16.3288	-16.18	-15.7713	-15.4451	-14.7753	-15.0643	-14.0872	-13.1693	-11.9553	-20.3309
205	-17.0774	-17.36	-17.3399	-17.2214	-17.137	-17.1152	-17.1577	-17.0143	-16.6195	-16.3634	-16.1823	-16.0361	-16.7224	-16.5033	-16.3589	-16.4258	-15.9439	-16.7297	-15.7607	-15.8387	-15.896	-15.5913	-15.5193	-15.2865	-15.0385	-14.7751	-14.658	-14.2415	-13.9605	-14.0061	-14.0136	-13.2954	-13.3472	-12.5556	-11.8607	-11.701	-10.421	-17.0673
204	-14.4269	-14.0127	-13.9349	-14.0956	-13.6385	-13.8474	-13.7734	-13.8202	-13.4849	-13.068	-12.9114	-12.7345	-13.2777	-13.4674	-12.9389	-12.8819	-13.0663	-13.2142	-12.8981	-12.4973	-12.5791	-12.2757	-12.0119	-11.9777	-12.1797	-11.828	-11.7793	-11.5761	-11.2941	-11.3351	-11.0433	-10.7356	-10.2913	-9.82805	-9.96212	-9.57304	-8.67962	-13.6888
203	-10.2372	-10.1959	-9.63129	-9.83318	-9.84566	-9.60754	-9.66973	-9.71429	-9.40455	-9.34992	-9.21572	-9.23848	-9.43026	-9.27855	-9.27525	-9.394	-9.02039	-9.11846	-8.83783	-8.708	-8.78977	-8.81268	-8.37993	-8.57715	-8.58187	-8.10003	-7.7238	-7.7476	-7.64525	-7.67025	-7.40805	-7.41941	-7.0419	-7.01345	-6.88619	-6.4358	-6.29452	-9.83757
202	-5.34851	-4.84261	-5.19615	-5.04423	-5.60619	-5.13402	-5.28713	-5.17789	-5.03918	-4.94417	-4.88747	-4.80323	-4.60671	-4.67024	-5.01509	-4.94877	-5.18384	-4.50731	-4.26546	-4.59801	-4.5817	-4.44756	-4.26418	-4.38652	-4.05938	-4.19129	-3.88067	-4.07896	-3.56525	-3.83418	-3.53081	-3.54475	-3.48364	-3.32544	-3.20169	-3.25258	-3.2816	-5.14284
201	0.0411702	0.08945	0.149153	-0.0445609	0.174175	0.11428	0.216077	0.320127	0.139343	0.0757651	0.239324	0.0413844	0.354029	0.42419	0.242434	0.0798565	0.292207	0.340169	0.514791	0.534847	0.607072	0.657877	0.531487	0.690943	0.704184	0.887586	0.847249	0.556411	0.768764	0.788798	1.02366	0.228508	0.554333	0.745505	0.474507	0.297528	0.0497788	0.0489895
200	6.00936	6.25688	6.15339	6.07237	6.24686	5.85005	6.43038	6.27086	6.00536	5.99023	5.90914	5.67388	5.7239	6.18506	6.03856	6.22856	6.10583	6.21901	6.0418	6.01889	5.73669	6.45741	5.97127	6.09119	6.11161	5.60608	5.60811	6.06412	5.91017	5.36681	5.41569	5.56722	5.12862	5.10987	5.06317	4.2883	3.66275	6.19212
199	13.3927	13.1553	13.2491	13.3011	12.9508	13.2366	13.0144	13.3233	13.0044	12.8795	12.1817	12.7617	12.5523	12.8659	12.6992	13.3735	12.5892	12.6772	12.2949	12.2094	12.2454	12.2023	12.6017	11.7129	12.5824	12.3853	11.8526	11.9676	11.7151	11.2065	10.7373	10.7651	10.4888	9.62201	9.16867	8.9241	7.62517	13.4295
198	20.6446	21.1492	20.9236	20.7209	20.7921	20.7735	20.4574	20.3897	20.0618	19.5156	18.7565	19.5475	19.7227	19.6971	19.744	19.6467	19.388	19.4706	19.6318	19.2135	18.9776	19.1358	18.9667	19.0317	18.0918	17.7975	17.8492	17.5569	17.1542	16.6512	16.8606	15.9455	15.8238	15.5718	14.297	13.52	11.9018	20.612
197	28.704	28.9511	28.8737	28.0504	27.7083	28.2238	27.2988	27.5804	27.4566	26.4337	25.7454	26.313	27.1371	26.835	26.7772	26.3471	26.149	26.1644	26.4231	25.5857	25.9467	25.5673	25.5653	24.7724	25.0409	24.0876	24.0153	23.4944	23.0178	22.716	21.8212	21.5428	20.8947	20.1976	19.3063	17.8369	15.4265	27.949
196	35.3432	35.4348	35.2444	35.0522	35.3121	34.7788	34.0879	33.4294	33.7771	32.6035	31.6435	32.1665	33.279	33.3383	32.9376	32.8062	32.064	31.7402	31.8646	31.3829	30.7324	31.4687	31.158	30.0914	29.7419	29.8517	28.561	28.7748	27.9206	27.7368	26.736	26.6535	25.6542	24.3162	22.3377	20.9603	18.7456	35.5134
195	40.5728	40.964	40.4947	40.7399	40.3338	40.4415	39.5551	39.3309	38.6472	36.7738	37.0724	37.5431	38.4084	38.5258	37.513	36.3247	37.3139	36.5977	36.4941	36.2791	35.7801	36.0727	35.3085	34.7771	33.8053	33.2474	32.7816	32.314	32.6554	31.3497	30.9247	29.3713	29.2059	28.1805	26.6281	24.4443	21.5363	41.0731
194	44.2534	45.2355	44.6853	44.0501	43.7783	44.027	44.0459	43.483	41.5658	41.1738	39.4666	40.9158	41.8879	41.8526	40.6345	41.2574	40.7058	40.1644	39.7089	39.3512	39.5156	38.9437	38.8811	38.0512	36.8314	36.3976	36.7038	35.0299	34.511	34.408	33.7524	32.8946	31.4119	31.142	29.117	26.6892	23.3584	44.7582
193	47.8835	47.2339	47.4901	46.6998	46.5387	46.5124	46.5269	45.2297	45.1553	43.8428	43.3868	43.4225	44.7158	44.238	43.6045	44.1592	43.2754	43.2431	42.0303	41.9836	40.6985	41.5751	40.3926	39.7766	39.3688	38.728	38.2627	37.51	37.3569	35.9404	34.3021	33.4432	32.4825	31.3083	30.2172	27.8726	25.4657	47.5443
192	48.4307	47.4743	47.8479	47.7102	47.8972	47.1723	46.8222	46.5084	45.6216	44.4493	43.3717	43.7671	44.802	44.8451	45.2092	43.7125	43.1587	43.667	43.7588	42.3448	42.2347	42.22	40.5192	40.7981	39.8674	40.2106	39.0079	38.6963	37.5897	36.9853	36.1727	36.0196	34.839	32.5155	31.0188	27.9089	25.9996	48.142
191	48.2181	48.5909	47.6057	47.6006	47.1669	47.2569	46.6141	45.4599	45.5947	44.5308	43.2095	44.6201	44.9249	44.7137	44.1955	43.7869	43.8575	43.2453	42.7901	42.8554	40.6062	41.6397	40.5031	40.3025	39.5476	39.9007	38.3261	37.9084	37.1967	36.6545	35.4842	34.7211	33.387	32.2938	28.9629	28.3037	23.4285	47.6943
190	46.0215	45.4908	45.773	45.0167	45.3653	44.4356	43.6285	43.6217	43.1144	42.0749	41.3492	41.2596	42.9657	43.3986	42.7169	42.0055	41.3409	40.9763	41.7298	40.3953	41.2754	40.7957	40.0125	39.3851	37.6491	37.3657	36.9204	35.8739	34.8302	34.7144	33.831	33.2304	32.8053	29.8113	29.4876	27.3331	22.8536	46.3583
History:
User : nios7191
Version : Chirascan v,4,4,1 Build : Feb 7 2014 15:21:37
DataStore created and initialized for data acquisition,
Time Stamp : Wed Dec 27 16:44:26 2017
----------------------------------------------------
User : nios7191
Version : Chirascan v,4,4,1 Build : Feb 7 2014 15:21:37
DataStore created and initialized for data acquisition,
Time Stamp : Wed Dec 27 16:44:26 2017
----------------------------------------------------
User : nios7191
Version : Chirascan v,4,4,1 Build : Feb 7 2014 15:21:37
DataStore created and initialized for data acquisition,
Time Stamp : Wed Dec 27 16:44:26 2017
----------------------------------------------------
User : nios7191
Version : Chirascan v,4,4,1 Build : Feb 7 2014 15:21:37
DataStore created and initialized for data acquisition,
Time Stamp : Wed Dec 27 16:44:26 2017
----------------------------------------------------
User : nios7191
Version : Chirascan v,4,4,1 Build : Feb 7 2014 15:21:37
DataStore created and initialized for data acquisition,
Time Stamp : Thu Dec 28 10:08:07 2017
----------------------------------------------------
User : nios7191
Version : Chirascan v,4,4,1 Build : Feb 7 2014 15:21:37
DataStore created and initialized for data acquisition,
Time Stamp : Thu Dec 28 10:08:07 2017
----------------------------------------------------
User : nios7191
Version : Chirascan v,4,4,1 Build : Feb 7 2014 15:21:37
DataStore created and initialized for data acquisition,
Time Stamp : Thu Dec 28 10:08:07 2017
----------------------------------------------------
