# Supplementary material for: Amino acid substitutions in human growth hormone affect secondary structure and receptor binding
Source: PLoS One. 2023 Mar 23;18(3):e0282741. doi: 10.1371/journal.pone.0282741 (PMC10035860; doi:10.1371/journal.pone.0282741)
Supplement: S3 File — (XLSX) [file pone.0282741.s003.xlsx]

## Sheet: Sheet1
ProDataCSV
Title:
Remarks:
User: nios7191
#HV (CDDC channel): 0 v
#Time per point: 4 s
#Description: Sample 1
#Concentration: 0 M
#Pathlength: 10 mm
Time Stamp : 2017/12/21 17:50:54
The data was saved to file : Z:\documents\DF16_temperatureramp,csv,
Last Modified: Thu Dec 21 17:51:08 2017 by unknown,
Options:
Available Dimensions:	2
Wavelength	Wavelength: 180nm - 250nm	Step Size: 1nm	Bandwidth: 1nm
Temperature	37 temperatures	from 20 to 92degrees Celsius in stepped ramp mode,
Available Properties:	1
CircularDichroism
Data:
CircularDichroism
Wavelength	Temperature
	20	22	24	26	28	30	32	34	36	38	40	42	44	46	48	50	52	54	56	58	60	62	64	66	68	70	72	74	76	78	80	82	84	86	88	90	92
250	-0.228239	-0.140958	-0.105182	-0.0903029	-0.136747	-0.0493204	-0.0830491	-0.210959	-0.143889	-0.20099	-0.263978	-0.107327	-0.0938951	-0.114717	-0.159399	-0.27325	-0.173519	-0.145947	-0.191192	-0.034807	-0.228443	-0.158976	-0.160418	-0.16259	-0.048354	-0.126422	-0.0500741	0.0143421	-0.0967096	-0.0402395	-0.140121	-0.112969	-0.195147	-0.121113	-0.169094	-0.0959725	-0.232835
249	-0.218724	-0.164112	-0.282419	-0.118453	-0.246488	-0.183484	-0.209842	-0.210584	-0.21955	-0.21161	-0.198957	-0.30928	-0.251816	-0.23637	-0.117837	-0.145303	-0.259096	-0.144117	-0.092077	-0.109881	-0.162696	-0.166898	-0.246061	-0.0499084	-0.059258	-0.108198	-0.0304342	-0.152758	-0.0173869	-0.146813	-0.288892	-0.169065	-0.198396	-0.276422	-0.181742	-0.170575	-0.126518
248	-0.260262	-0.208083	-0.30794	-0.155528	-0.189486	-0.228743	-0.27018	-0.257984	-0.203475	-0.152012	-0.26263	-0.297861	-0.254545	-0.135887	-0.106793	-0.276245	-0.0869909	-0.152266	-0.29455	-0.141441	-0.177622	-0.120742	-0.103044	-0.16766	-0.21511	-0.0326856	-0.0879465	-0.0855918	-0.0961742	-0.117755	-0.160921	-0.202797	-0.131156	-0.209941	-0.212226	-0.101873	-0.130749
247	-0.330278	-0.300468	-0.244618	-0.458074	-0.301151	-0.278841	-0.330559	-0.255358	-0.308739	-0.376801	-0.248733	-0.292017	-0.352429	-0.274546	-0.216893	-0.335318	-0.249762	-0.258734	-0.233445	-0.306746	-0.228737	-0.242153	-0.34106	-0.26374	-0.301778	-0.137473	-0.237611	-0.195011	-0.108316	-0.134844	-0.276699	-0.269467	-0.297067	-0.178277	-0.196874	-0.227572	-0.288637
246	-0.353805	-0.367292	-0.422478	-0.369402	-0.518434	-0.423466	-0.445448	-0.457886	-0.379401	-0.373366	-0.410056	-0.338036	-0.349567	-0.425523	-0.386347	-0.380495	-0.337405	-0.43672	-0.425728	-0.39369	-0.380413	-0.409004	-0.362535	-0.366414	-0.349924	-0.320109	-0.297988	-0.3967	-0.326765	-0.297367	-0.289336	-0.285835	-0.185995	-0.289599	-0.356933	-0.404334	-0.291505
245	-0.378435	-0.426328	-0.392752	-0.464451	-0.477995	-0.33298	-0.450736	-0.40784	-0.366129	-0.424838	-0.446677	-0.376152	-0.38083	-0.395903	-0.405387	-0.386749	-0.225892	-0.357804	-0.449497	-0.316581	-0.469884	-0.324323	-0.30923	-0.449163	-0.427943	-0.258243	-0.260223	-0.283963	-0.43131	-0.352409	-0.265915	-0.39623	-0.367079	-0.324926	-0.296267	-0.244484	-0.30116
244	-0.471696	-0.59107	-0.545553	-0.448416	-0.551001	-0.473281	-0.519785	-0.530935	-0.445492	-0.451323	-0.538132	-0.409788	-0.449186	-0.439873	-0.334852	-0.479532	-0.61093	-0.398676	-0.510422	-0.501837	-0.380826	-0.496183	-0.470123	-0.480746	-0.448097	-0.3549	-0.351513	-0.339704	-0.399489	-0.404651	-0.420097	-0.32822	-0.344663	-0.271901	-0.322982	-0.291152	-0.396582
243	-0.745101	-0.689005	-0.818493	-0.700332	-0.791101	-0.83729	-0.781449	-0.733688	-0.812778	-0.716798	-0.750894	-0.760051	-0.789967	-0.751254	-0.754159	-0.685906	-0.661018	-0.751849	-0.693683	-0.841389	-0.831322	-0.764734	-0.593187	-0.731288	-0.640665	-0.634977	-0.761642	-0.67795	-0.808059	-0.590708	-0.594758	-0.614715	-0.623364	-0.65419	-0.652653	-0.553101	-0.567964
242	-0.872635	-0.76956	-0.769946	-0.874654	-0.942316	-0.698147	-0.834064	-0.8002	-0.794456	-0.703782	-0.880956	-0.936005	-0.709905	-0.697102	-0.781854	-0.876057	-0.86424	-0.868298	-0.809664	-0.779238	-0.889213	-0.850249	-0.758285	-0.795102	-0.860547	-0.731891	-0.781107	-0.723899	-0.771775	-0.799125	-0.76402	-0.647199	-0.67383	-0.469729	-0.631521	-0.492796	-0.504131
241	-1.05249	-0.985756	-0.952552	-0.894881	-0.902353	-0.966552	-0.970404	-0.906952	-0.923504	-0.881262	-0.996261	-1.06376	-0.884774	-1.05579	-0.912876	-0.928493	-0.959329	-0.851474	-0.98425	-0.926102	-1.07999	-0.939251	-0.797523	-0.91671	-0.89863	-0.911149	-0.763866	-0.803064	-0.770502	-0.656383	-0.741476	-0.815055	-0.572247	-0.536463	-0.641474	-0.718334	-0.570453
240	-1.32188	-1.25148	-1.30363	-1.23703	-1.29815	-1.30747	-1.21403	-1.29702	-1.30868	-1.22757	-1.29395	-1.13518	-1.24822	-1.11745	-1.23781	-1.29821	-1.31393	-1.2239	-1.1916	-1.22096	-1.30155	-1.18117	-1.23587	-1.27987	-1.06278	-1.12485	-1.06834	-1.07207	-1.03363	-1.10265	-0.975595	-0.871668	-0.875578	-0.805053	-0.762547	-0.723276	-0.610163
239	-1.65317	-1.59504	-1.63318	-1.69093	-1.70213	-1.70726	-1.7379	-1.65206	-1.58988	-1.60501	-1.63977	-1.60854	-1.73656	-1.70388	-1.75855	-1.67153	-1.63123	-1.57965	-1.59963	-1.74972	-1.6231	-1.67041	-1.66535	-1.71027	-1.4511	-1.65203	-1.4178	-1.38854	-1.41408	-1.30191	-1.3836	-1.21826	-1.18428	-1.0977	-1.02508	-1.16079	-0.882363
238	-2.12963	-2.11463	-2.11304	-2.04799	-2.04508	-2.1415	-2.05327	-1.96156	-2.0518	-1.96617	-1.95913	-2.22108	-2.05439	-2.02434	-1.97347	-2.07769	-1.9621	-2.07439	-1.98753	-2.05453	-2.02714	-1.96777	-2.00451	-2.00223	-2.02301	-1.93473	-1.66186	-1.72096	-1.72485	-1.7459	-1.43814	-1.58056	-1.48062	-1.32055	-1.19059	-1.11023	-1.13832
237	-2.47813	-2.43452	-2.44946	-2.43113	-2.37016	-2.56161	-2.46428	-2.4023	-2.42642	-2.38592	-2.39815	-2.4085	-2.40998	-2.50146	-2.48341	-2.52815	-2.30667	-2.36849	-2.40553	-2.33888	-2.31966	-2.40609	-2.34146	-2.31691	-2.32239	-2.14901	-2.1686	-2.09895	-2.02852	-2.00937	-1.73414	-1.76185	-1.48679	-1.39153	-1.31777	-1.2699	-1.2495
236	-2.92341	-2.94818	-3.016	-2.97102	-3.05763	-2.95581	-3.07807	-3.07534	-2.92855	-2.99415	-2.8776	-2.82191	-2.95195	-2.98622	-3.04555	-2.93843	-2.97907	-2.99599	-2.77635	-2.88926	-3.03241	-2.85232	-2.82812	-2.86585	-2.67801	-2.69488	-2.49699	-2.34183	-2.41255	-2.3136	-2.13775	-2.08803	-1.85501	-1.79029	-1.5348	-1.3191	-1.37483
235	-3.56674	-3.59852	-3.65247	-3.69939	-3.6709	-3.71928	-3.69611	-3.65388	-3.62815	-3.6783	-3.56858	-3.61709	-3.63554	-3.54759	-3.6312	-3.53983	-3.62216	-3.63135	-3.59305	-3.49896	-3.59604	-3.49785	-3.45619	-3.35242	-3.36368	-3.28009	-3.24286	-3.08787	-2.91645	-2.76071	-2.6667	-2.37054	-2.31385	-1.99888	-1.8868	-1.75761	-1.7247
234	-4.22673	-4.32212	-4.51128	-4.48298	-4.33443	-4.41079	-4.34488	-4.36609	-4.452	-4.25552	-4.25036	-4.26488	-4.27449	-4.34459	-4.2812	-4.22719	-4.28631	-4.32517	-4.20845	-4.33589	-4.31872	-4.1276	-4.14506	-3.93772	-3.94596	-3.85787	-3.82934	-3.63034	-3.57922	-3.3769	-3.0532	-3.05715	-2.64782	-2.41577	-2.12636	-1.99958	-1.94745
233	-5.02255	-4.86963	-4.94489	-4.93365	-4.98434	-4.99452	-4.9565	-5.05052	-5.00861	-4.83551	-4.84165	-4.86366	-4.95673	-4.83175	-4.98352	-4.83702	-4.75495	-4.71396	-4.80803	-4.84386	-4.69066	-4.7204	-4.69554	-4.50517	-4.33633	-4.2792	-4.20236	-3.96001	-3.90055	-3.69352	-3.43926	-3.14292	-2.97048	-2.63535	-2.51011	-2.17086	-2.07117
232	-5.68141	-5.76252	-5.76737	-5.76681	-5.64955	-5.62413	-5.72786	-5.60791	-5.76611	-5.56189	-5.4506	-5.59757	-5.48488	-5.65931	-5.55079	-5.43635	-5.65508	-5.53138	-5.42163	-5.33764	-5.40764	-5.31408	-5.21546	-5.00312	-4.91145	-4.85414	-4.67139	-4.51243	-4.29641	-4.09956	-3.88667	-3.4423	-3.20545	-2.79063	-2.60871	-2.38362	-2.19473
231	-6.6985	-6.7291	-6.72206	-6.74249	-6.65536	-6.55805	-6.62923	-6.65654	-6.4618	-6.43455	-6.59034	-6.5813	-6.55444	-6.56884	-6.34256	-6.53641	-6.49235	-6.41301	-6.46781	-6.17587	-6.30498	-6.03785	-6.01243	-5.92656	-5.72444	-5.56358	-5.43422	-5.13646	-4.93495	-4.75467	-4.44526	-4.13229	-3.75133	-3.23648	-3.04566	-2.7566	-2.59972
230	-7.58272	-7.4609	-7.39138	-7.45482	-7.61474	-7.42469	-7.34921	-7.22957	-7.39585	-7.26169	-7.30046	-7.2697	-7.31201	-7.18948	-7.10821	-7.09997	-6.93704	-6.86804	-6.95131	-6.90985	-6.8327	-6.70203	-6.6392	-6.33787	-6.38183	-6.02565	-6.00515	-5.82551	-5.39952	-5.21376	-4.80381	-4.49156	-3.95019	-3.49526	-3.1423	-2.99801	-2.81012
229	-8.30054	-8.33348	-8.17005	-8.45301	-8.3582	-8.21095	-8.22584	-8.02447	-8.17219	-7.95069	-7.96136	-8.11077	-7.96972	-7.90739	-7.92406	-7.74454	-7.92751	-7.64348	-7.68859	-7.55596	-7.5115	-7.44352	-7.33622	-7.11685	-7.1364	-6.7085	-6.57648	-6.36974	-6.0072	-5.76214	-5.44453	-4.86955	-4.37794	-3.95803	-3.50852	-3.30707	-3.09957
228	-9.14604	-9.2237	-9.07647	-9.11371	-9.06492	-9.09297	-8.92614	-8.82861	-8.89713	-8.66226	-8.75316	-8.8078	-8.64856	-8.58194	-8.56167	-8.55971	-8.52131	-8.49014	-8.48333	-8.31045	-8.11748	-8.06678	-7.91806	-7.73408	-7.61693	-7.32087	-7.03644	-6.83593	-6.57325	-6.30225	-5.65258	-5.29945	-4.72693	-4.07096	-3.71855	-3.42069	-3.41637
227	-9.70105	-9.72476	-9.73466	-9.64684	-9.77614	-9.57741	-9.58851	-9.64429	-9.25101	-9.27774	-9.2614	-9.35958	-9.31206	-9.2844	-9.10539	-9.1789	-9.12476	-9.14073	-8.89761	-8.89254	-8.70846	-8.66044	-8.33697	-8.28928	-8.08874	-7.86902	-7.68592	-7.17797	-6.90246	-6.61427	-6.01774	-5.60634	-4.94417	-4.44237	-3.83033	-3.77986	-3.4418
226	-10.2353	-10.2121	-10.0932	-10.3573	-10.1338	-10.155	-10.1529	-10.0535	-9.98821	-9.86789	-9.87511	-9.85663	-9.77357	-9.79814	-9.72603	-9.65724	-9.42648	-9.50419	-9.54431	-9.38093	-9.2253	-9.01142	-8.94527	-8.51418	-8.51916	-8.25759	-7.89555	-7.41761	-7.25342	-7.06244	-6.48418	-5.79554	-5.10888	-4.71032	-4.19525	-3.81602	-3.57191
225	-10.924	-10.8589	-10.9093	-10.7116	-10.6702	-10.7115	-10.5933	-10.585	-10.5488	-10.3799	-10.3505	-10.4403	-10.3866	-10.2268	-10.1579	-10.1044	-10.1126	-9.94684	-9.96905	-9.82256	-9.68926	-9.50137	-9.47041	-9.08743	-8.94086	-8.64295	-8.3508	-7.9837	-7.6341	-7.2419	-6.83061	-6.22054	-5.51429	-4.95015	-4.61473	-4.21496	-3.91475
224	-11.1968	-11.1474	-11.1655	-11.2597	-11.0981	-10.935	-11	-11.1319	-10.8867	-10.7436	-10.6124	-10.6491	-10.673	-10.4299	-10.5609	-10.2203	-10.3283	-10.4049	-10.1476	-10.0796	-10.167	-9.82309	-9.58755	-9.38596	-9.14941	-8.91045	-8.58563	-8.29981	-7.84809	-7.75623	-7.06902	-6.35085	-5.74244	-5.02442	-4.68637	-4.2133	-4.13176
223	-11.3839	-11.463	-11.5205	-11.3298	-11.407	-11.3467	-11.298	-11.1819	-11.0885	-10.9547	-10.9021	-10.8711	-10.8305	-10.759	-10.6464	-10.6142	-10.5737	-10.5427	-10.524	-10.3033	-10.2739	-10.1573	-9.77813	-9.78855	-9.25291	-9.09944	-8.71422	-8.53895	-8.16245	-7.80472	-7.28297	-6.55927	-5.85448	-5.17096	-4.86528	-4.32679	-4.15697
222	-11.7693	-11.6698	-11.5371	-11.4427	-11.5686	-11.4112	-11.2858	-11.2079	-11.256	-10.9731	-11.058	-10.8755	-10.8913	-10.8804	-10.8538	-10.6638	-10.6636	-10.4757	-10.5041	-10.444	-10.2743	-10.1357	-9.94163	-9.85178	-9.50998	-9.15811	-8.69902	-8.58967	-8.04547	-7.90591	-7.28731	-6.62918	-5.88127	-5.38032	-4.84801	-4.44686	-4.25824
221	-11.8727	-11.7648	-11.777	-11.7713	-11.6459	-11.6283	-11.6011	-11.5901	-11.3921	-11.215	-11.2388	-11.3143	-11.2376	-11.1365	-11.104	-10.9634	-10.8466	-10.7294	-10.5992	-10.5578	-10.493	-10.3709	-10.0408	-9.85428	-9.73544	-9.45644	-9.19413	-8.65281	-8.4584	-8.07431	-7.47911	-7.04443	-6.25177	-5.57036	-5.16896	-4.83414	-4.76347
220	-11.9206	-11.7708	-11.8216	-11.87	-11.5244	-11.5602	-11.5308	-11.5144	-11.3426	-11.4612	-11.2297	-11.1557	-11.1825	-11.1559	-10.9943	-11.0112	-10.9421	-10.7946	-10.8759	-10.6386	-10.5031	-10.3814	-10.163	-10.0477	-9.77298	-9.39916	-9.18228	-8.90715	-8.51825	-8.15695	-7.5297	-6.90031	-6.30531	-5.41777	-5.34457	-4.89637	-4.38935
219	-11.7823	-11.5747	-11.6012	-11.6218	-11.5267	-11.3672	-11.2173	-11.3072	-11.106	-11.0418	-11.2242	-10.9466	-11.0862	-10.8839	-10.9093	-10.7903	-10.624	-10.7147	-10.5929	-10.5193	-10.2564	-10.2283	-10.1313	-9.885	-9.58053	-9.34991	-9.15978	-8.87452	-8.32902	-8.05299	-7.48135	-6.93988	-6.14916	-5.53371	-5.11446	-4.70207	-4.59828
218	-11.7249	-11.878	-11.5758	-11.6948	-11.5821	-11.5826	-11.4611	-11.4416	-11.189	-11.2422	-11.1173	-11.4069	-11.0713	-10.9868	-11.0214	-10.8532	-10.7845	-10.7209	-10.7263	-10.5282	-10.4645	-10.305	-10.3448	-9.90061	-9.63333	-9.60887	-9.08116	-8.92924	-8.53021	-8.26933	-7.74047	-6.94544	-6.39737	-5.74019	-5.44781	-5.03403	-4.68907
217	-11.5455	-11.5162	-11.5073	-11.4351	-11.3538	-11.3884	-11.0818	-11.0653	-11.0977	-10.9584	-11.0344	-10.85	-10.9742	-10.9266	-10.6987	-10.6849	-10.6258	-10.5681	-10.4645	-10.4833	-10.4842	-10.2991	-10.2016	-9.7774	-9.58817	-9.46637	-8.98523	-8.61779	-8.37045	-8.04127	-7.6173	-6.85816	-6.28492	-5.65951	-5.24613	-4.84735	-4.68137
216	-11.5874	-11.5812	-11.4599	-11.4184	-11.3499	-11.3711	-11.2442	-11.1692	-11.0109	-11.2034	-11.2085	-11.014	-11.0013	-10.8415	-10.9816	-10.5691	-10.6701	-10.6943	-10.5113	-10.405	-10.3847	-10.2655	-10.2354	-9.79695	-9.68087	-9.41232	-9.25825	-8.81413	-8.41842	-8.18699	-7.48815	-6.75093	-6.20316	-5.75795	-5.28189	-4.95611	-4.74994
215	-11.6379	-11.502	-11.5766	-11.4539	-11.412	-11.3836	-11.2741	-11.2428	-11.2087	-11.0924	-10.9047	-11.0681	-10.836	-10.9484	-10.9456	-10.8727	-10.8026	-10.7623	-10.6331	-10.5528	-10.4354	-10.2703	-10.1057	-9.91899	-9.68254	-9.33965	-9.33187	-8.9658	-8.4511	-8.19616	-7.57422	-6.81152	-6.21936	-5.67204	-5.23952	-4.92367	-4.75236
214	-11.6867	-11.633	-11.6883	-11.6499	-11.5312	-11.4421	-11.4414	-11.4561	-11.2115	-11.2489	-11.1732	-11.0499	-11.1995	-11.0767	-11.0311	-11.068	-10.9926	-10.8458	-10.6872	-10.732	-10.5072	-10.3507	-10.2586	-10.1403	-9.88114	-9.64827	-9.29444	-9.04937	-8.53075	-8.3296	-7.56868	-7.08262	-6.43231	-5.83137	-5.38598	-5.16566	-4.72924
213	-11.5407	-11.7136	-11.6726	-11.7863	-11.5436	-11.6126	-11.5881	-11.4191	-11.2946	-11.2256	-11.2004	-11.2477	-11.1091	-11.0966	-11.1626	-10.9551	-10.7388	-10.8669	-10.8367	-10.5547	-10.5866	-10.5226	-10.3016	-10.1061	-9.90143	-9.54684	-9.41558	-8.97071	-8.7382	-8.1692	-7.63297	-6.93021	-6.1802	-5.67243	-5.16332	-4.93521	-4.6394
212	-11.8232	-12.0428	-11.8802	-11.9155	-11.8722	-11.8399	-11.6793	-11.6399	-11.5261	-11.4703	-11.6967	-11.2941	-11.5178	-11.2048	-11.3043	-11.2907	-11.103	-11.1304	-11.0877	-10.9237	-10.8776	-10.793	-10.4329	-10.355	-9.94836	-9.80302	-9.50262	-9.25821	-8.80542	-8.36538	-7.924	-7.0392	-6.38066	-5.81379	-5.305	-4.99607	-4.70096
211	-12.3723	-12.3308	-12.3638	-12.4642	-12.2765	-12.1501	-12.1401	-12.1012	-11.991	-11.8024	-11.9618	-11.8885	-11.8576	-11.9039	-11.7886	-11.9133	-11.6215	-11.6769	-11.498	-11.4364	-11.3092	-11.0587	-11.0806	-10.7347	-10.5174	-10.2501	-9.96848	-9.75479	-9.12749	-8.75308	-7.86705	-7.2287	-6.38228	-5.83847	-5.47826	-5.11357	-4.76004
210	-12.8841	-12.6638	-12.7562	-12.7798	-12.6363	-12.6019	-12.5829	-12.5434	-12.2816	-12.2816	-12.2901	-12.3413	-12.2753	-12.0077	-12.2386	-12.2789	-12.0582	-12.0191	-11.8313	-11.6781	-11.4819	-11.4721	-11.1729	-11.1139	-10.8371	-10.6329	-10.2282	-9.92534	-9.35993	-8.93542	-8.28904	-7.37086	-6.53396	-5.90469	-5.47723	-5.19327	-4.79225
209	-13.0431	-12.9231	-13.0615	-12.8695	-13.0699	-12.7466	-12.5567	-12.7386	-12.6055	-12.5832	-12.4366	-12.4576	-12.5045	-12.5178	-12.499	-12.4311	-12.0739	-12.0895	-12.1673	-11.9981	-11.8838	-11.9124	-11.3971	-11.1978	-11.0017	-10.6876	-10.2569	-9.74458	-9.4274	-9.01328	-8.42114	-7.49918	-6.75358	-5.83169	-5.42146	-5.06361	-4.79833
208	-13.1321	-13.1282	-12.9117	-12.8806	-12.963	-12.7797	-12.7658	-12.835	-12.4661	-12.5216	-12.3518	-12.3882	-12.5609	-12.449	-12.4363	-12.2945	-12.145	-12.0874	-12.1524	-11.7858	-11.8766	-11.6534	-11.3726	-11.1259	-10.9319	-10.7416	-10.1073	-9.83101	-9.25446	-8.93568	-8.35513	-7.43913	-6.63349	-5.86264	-5.35697	-4.94979	-4.73378
207	-12.4917	-12.5884	-12.6404	-12.3455	-12.3663	-12.4809	-12.1186	-12.2447	-11.9961	-12.0771	-11.9349	-12.067	-12.0488	-11.9707	-11.8346	-11.6696	-11.7009	-11.533	-11.6785	-11.3034	-11.2348	-11.1083	-10.9878	-10.8102	-10.434	-10.2142	-9.79993	-9.2865	-8.94218	-8.39899	-7.92136	-7.07196	-6.40083	-5.55741	-5.03781	-4.78259	-4.63762
206	-11.428	-11.4921	-11.4118	-11.1269	-11.1823	-11.2708	-11.0026	-10.8994	-11.0732	-10.9952	-10.8117	-10.7571	-10.9661	-10.8166	-10.8002	-10.7647	-10.6942	-10.591	-10.6355	-10.2885	-10.0726	-9.78498	-9.8431	-9.67426	-9.07268	-9.308	-8.84381	-8.42871	-8.23091	-7.6763	-7.10101	-6.52463	-5.62857	-4.96422	-4.79576	-4.32196	-4.14965
205	-9.77374	-9.81251	-9.95248	-9.57469	-9.84277	-9.69383	-9.56417	-9.50568	-9.26329	-9.33314	-9.32451	-9.25852	-9.17546	-9.14584	-9.22113	-8.98638	-9.00001	-9.07079	-9.05074	-8.88292	-8.81479	-8.45362	-8.52647	-8.05112	-8.05981	-7.78792	-7.5343	-7.20885	-6.96795	-6.6953	-6.08183	-5.34959	-4.81786	-4.36759	-4.13214	-3.7158	-3.42316
204	-8.01162	-7.86363	-7.90033	-8.00927	-7.97911	-7.76633	-7.77872	-7.66186	-7.49583	-7.47981	-7.4575	-7.56192	-7.55072	-7.49003	-7.47428	-7.48265	-7.26669	-7.4021	-7.23074	-7.12333	-7.29547	-7.09943	-6.68927	-6.7159	-6.47753	-6.43841	-6.07868	-5.77363	-5.44444	-5.28914	-4.89581	-4.44015	-3.84108	-3.44097	-3.3721	-3.09263	-3.02639
203	-5.74848	-5.62112	-5.67068	-5.61071	-5.51943	-5.52266	-5.48146	-5.48351	-5.23386	-5.39883	-5.39168	-5.31144	-5.37175	-5.17921	-5.42024	-5.07802	-5.04696	-5.07147	-5.27473	-5.03698	-4.94264	-4.83782	-4.8544	-4.76042	-4.62954	-4.3236	-4.22561	-4.05824	-3.80318	-3.74564	-3.41077	-3.12281	-2.79357	-2.36252	-2.51821	-2.24225	-2.18612
202	-3.24524	-3.06223	-3.08075	-3.12987	-2.91631	-2.93522	-3.14029	-3.0117	-2.75847	-2.90599	-2.80451	-2.72007	-2.78736	-2.65486	-2.66933	-2.82635	-2.58988	-2.79776	-2.73262	-2.70815	-2.49188	-2.57482	-2.51069	-2.59556	-2.35417	-2.30709	-2.24367	-2.23057	-2.08326	-1.95586	-1.51487	-1.55382	-1.52519	-1.3749	-1.42199	-1.2927	-1.33493
201	-0.16166	-0.374418	-0.209209	-0.147009	-0.207145	-0.226511	-0.143106	-0.212528	-0.195457	-0.134159	-0.122869	-0.00678844	0.0498235	0.0905271	-0.055549	0.0524668	0.175036	-0.0983914	-0.0739515	0.0952152	0.0301414	0.143517	-0.0136132	0.0332219	0.167636	-0.198635	0.0321065	0.00525869	0.13334	-0.0536622	0.0830669	0.098836	0.0840259	-0.15598	-0.158002	-0.367517	-0.48958
200	2.87328	3.06927	3.06185	2.96336	2.90382	3.1762	3.04486	3.04443	3.20311	3.24996	3.02608	3.10094	3.1853	3.15107	3.34314	3.20854	3.33818	3.06549	2.96266	3.00522	2.8025	2.92302	2.86734	2.95202	2.63848	2.72415	2.77501	2.53409	2.44296	2.34659	2.06784	2.0651	1.82447	1.43987	1.15132	0.741534	0.924956
199	7.05623	7.04077	7.01562	6.83515	6.85789	6.82511	7.13701	6.89914	6.89403	6.89308	6.84366	6.868	6.78205	6.75253	7.01378	6.91878	6.90322	6.86819	6.69263	6.49541	6.53545	6.38686	6.34152	6.17509	6.14898	5.85568	5.62439	5.5183	5.16299	4.44063	4.34844	3.82058	3.53985	3.02592	2.56128	2.28432	1.97549
198	11.5488	11.3488	11.3191	11.0122	11.0765	11.2477	10.9721	11.0805	11.2366	10.8461	10.8981	11.0311	10.9886	10.7542	10.8349	10.8646	10.5643	10.7014	10.3621	10.2191	10.1383	9.91991	9.69781	9.45948	9.36882	9.24286	8.90595	8.45434	7.8798	7.40941	6.95374	5.98281	5.47766	4.52205	4.15116	3.56383	3.14747
197	15.2574	15.3985	15.3212	15.3471	15.1928	15.1302	15.055	15.0971	14.9298	15.0066	14.6796	14.9985	14.5587	14.5985	14.5352	14.3734	14.3988	14.0253	13.9539	13.7679	13.4549	13.2535	13.0648	12.5353	12.3832	11.8394	11.5844	11.1131	10.4541	10.012	9.26834	8.29474	7.29252	6.25616	5.62246	4.87781	4.46723
196	19.5387	19.5213	19.205	19.2731	19.0594	18.9849	18.7636	18.759	18.6438	18.4833	18.3103	18.2428	18.2873	18.2874	18.0163	17.8482	17.796	17.6198	17.5038	17.1102	16.8098	16.6586	15.9209	15.8381	15.3381	14.9135	14.1249	13.6172	12.9904	12.5521	11.0105	10.0914	8.7182	7.70932	6.79517	6.14129	5.73739
195	22.6235	22.631	22.2884	22.0292	22.0448	21.7817	21.8624	21.5201	21.3313	21.6203	21.0984	20.9945	21.2765	20.88	21.1482	20.6701	20.616	20.1498	20.0427	19.8894	19.2367	18.7951	18.6108	18.2189	17.6935	17.0941	16.595	15.7757	15.1416	13.9489	12.6204	11.4101	10.0316	8.71662	7.84696	7.24181	6.41285
194	25.1105	24.7774	24.7118	24.4535	24.2686	24.287	24.06	23.953	23.6089	23.7682	23.7063	23.4497	23.2687	23.5287	23.0319	22.9489	22.4764	22.0196	22.0408	21.9313	21.4138	21.0079	20.4542	20.1039	19.5597	18.7176	17.9125	17.4284	16.7359	15.7447	13.8546	12.6426	11.2897	10.0451	8.57056	7.89835	7.25475
193	26.4416	26.5167	26.0752	26.0082	25.9625	25.8582	25.4949	25.5674	25.1425	25.0979	24.6457	24.8409	24.905	24.7402	24.6263	24.3571	23.8499	23.9312	23.1973	23.0019	22.4946	22.3876	21.7834	20.9538	20.6352	19.9535	19.3361	18.2953	17.3378	16.6187	15.0339	13.307	11.9727	10.3083	9.29815	8.15776	7.79579
192	27.2353	27.1341	26.821	26.6181	26.6103	26.297	26.0742	26.0475	25.7357	25.6014	25.4626	25.7152	25.4208	25.2473	25.1178	25.0241	24.2423	24.4397	24.1566	23.2127	23.3281	22.4473	22.3555	21.8488	21.2618	20.7395	19.7922	18.652	17.9154	16.9151	15.3421	13.8176	12.4783	10.5863	9.52726	8.74225	8.42595
191	26.6823	26.5371	26.3623	26.4738	26.0128	25.8159	26.1338	25.7191	25.484	25.3098	24.8851	25.1129	25.0532	24.8398	24.8179	24.7132	24.7322	24.3003	23.7233	23.4664	23.3002	22.7176	21.9133	21.345	20.8989	20.3337	19.4145	18.4832	17.8312	16.7506	15.1735	13.8474	11.9839	10.6021	9.22079	8.6546	8.41631
190	25.7823	25.3544	25.3494	25.3472	25.2238	24.7533	24.6645	24.6545	24.5624	24.2745	24.1355	24.2635	24.009	24.0567	23.7596	23.2735	23.3526	23.1539	23.079	22.6039	22.3621	21.8531	20.8388	20.7901	19.9847	19.3913	19.0984	17.9841	17.1616	15.7188	14.9677	13.0674	11.9171	10.4072	9.06888	8.10409	7.50591
189	24.0465	23.9067	23.8166	23.7996	23.3416	23.1533	23.5035	22.9417	22.9162	22.8661	22.7135	22.4853	22.6094	22.4753	22.3879	21.9972	22.3306	22.0396	21.6416	20.9601	20.9677	20.3383	20.0363	19.7072	19.2807	18.9287	17.7243	17.1596	16.0156	14.7282	13.6481	12.4969	11.084	10.0069	8.50071	7.83962	7.78843
188	21.7654	21.4795	21.6212	21.1542	21.0988	21.5759	20.6686	21.2344	20.4308	20.7321	20.8412	20.4351	20.695	20.5736	21.0266	20.3432	20.2775	20.3482	20.1853	19.5573	19.6496	19.1787	17.9848	18.2006	17.2543	16.8593	16.4113	15.3482	14.8895	14.0474	12.5934	11.3858	10.1967	8.99928	7.67559	6.5854	6.71608
187	19.4201	19.4837	19.3875	19.1337	19.162	18.8958	18.7653	18.7693	18.5268	18.4445	18.6602	18.7526	18.9644	18.7424	18.5594	18.7566	18.1135	18.4207	17.8079	17.6093	17.3689	16.859	16.9312	16.1093	15.6198	15.0588	14.3967	13.9793	13.6368	13.0296	11.6968	10.3425	10.1096	7.04423	6.39327	5.2683	6.37732
186	17.1506	16.8917	17.2269	16.8075	17.1039	16.7583	16.7545	17.1211	16.1685	17.1368	16.7285	16.5302	16.0614	16.1686	16.6135	16.5086	16.098	15.7056	15.9507	15.5549	15.6522	15.3938	14.7472	14.7675	14.4784	13.522	13.9633	13.333	12.2306	11.5097	9.87649	9.52056	8.28393	7.44947	4.15381	3.45338	5.2924
185	15.214	14.9055	14.7636	15.1584	15.0997	14.9148	15.2978	14.9228	15.0345	14.4872	14.3219	14.5908	15.0813	14.5775	14.3648	15.2355	14.3903	14.8216	14.1109	13.6223	14.262	13.133	13.9842	13.3662	12.327	12.4602	12.0632	11.1825	11.0493	10.876	10.4157	8.87769	9.49284	5.63479	0.000564042	-0.123623	3.86185
184	13.5821	12.9843	13.142	12.9597	13.0084	13.2116	12.8919	12.7199	12.3668	13.0676	12.0854	12.6013	12.7962	12.8559	13.2131	12.6322	13.8787	12.7866	12.8981	12.837	12.4373	11.4124	12.2661	11.0281	12.5001	9.17148	10.4407	9.91841	12.0079	8.15226	5.8385	9.49759	6.38776	-1.87869	-6.74922	-5.90107	3.01305
183	11.443	11.7985	11.8794	11.7143	11.5547	11.7923	11.3019	11.4103	11.8225	11.4794	10.9619	12.6351	12.0939	13.3162	10.8541	10.404	12.1499	10.0368	10.8444	9.00058	9.98855	10.1247	12.1927	9.77685	11.3871	7.41121	11.4732	8.05507	10.324	6.44649	6.20018	6.60542	7.81075	-13.0498	-19.6312	-11.3318	1.30543
182	10.7135	11.4869	10.2441	10.8405	10.4191	10.6619	10.3619	11.6	11.683	9.3152	10.6919	11.0457	11.3006	7.45413	11.9298	13.1177	14.1615	11.445	8.64264	10.3589	6.8525	12.3426	6.8594	8.6888	13.1031	5.17881	10.1486	9.71358	3.27367	2.54373	-3.91099	9.42221	0.557053	-24.5804	-24.2643	-14.5495	0.825645
181	11.0666	9.6523	10.2337	10.5096	9.56976	12.1259	8.81579	9.44203	12.3015	10.4685	9.64395	10.5207	7.38859	12.306	11.5091	15.4782	1.82483	17.1077	2.14726	12.5056	14.7217	10.6278	3.23936	13.3597	-6.5569	24.6498	1.5242	17.4071	-15.6058	8.94761	8.96689	10.6021	-7.47075	-24.6259	-22.7835	-11.4079	2.48688
180	13.9007	10.26	7.18864	15.783	12.8837	12.5525	13.2777	8.06399	16.8056	14.7255	10.7551	16.4505	21.7027	15.7931	3.68394	19.1493	-0.243121	8.02877	6.40184	7.46238	27.6086	23.2933	29.9019	-0.0184958	-16.0497	-5.95082	17.6428	-6.55862	13.4483	15.5292	14.211	23.3103	30.7723	-18.5923	-13.742	-6.27775	3.33861
History:
User : nios7191
Version : Chirascan v,4,4,1 Build : Feb 7 2014 15:21:37
DataStore created and initialized for data acquisition,
Time Stamp : Thu Dec 21 11:45:09 2017
----------------------------------------------------
User : nios7191
Version : Chirascan v,4,4,1 Build : Feb 7 2014 15:21:37
DataStore created and initialized for data acquisition,
Time Stamp : Thu Dec 21 11:45:09 2017
----------------------------------------------------
User : nios7191
Version : Chirascan v,4,4,1 Build : Feb 7 2014 15:21:37
DataStore created and initialized for data acquisition,
Time Stamp : Thu Dec 21 11:45:09 2017
----------------------------------------------------
User : nios7191
Version : Chirascan v,4,4,1 Build : Feb 7 2014 15:21:37
DataStore created and initialized for data acquisition,
Time Stamp : Thu Dec 21 11:45:09 2017
----------------------------------------------------
User : nios7191
Version : Chirascan v,4,4,1 Build : Feb 7 2014 15:21:37
DataStore created and initialized for data acquisition,
Time Stamp : Thu Dec 21 17:50:54 2017
----------------------------------------------------
User : nios7191
Version : Chirascan v,4,4,1 Build : Feb 7 2014 15:21:37
DataStore created and initialized for data acquisition,
Time Stamp : Thu Dec 21 17:50:54 2017
----------------------------------------------------
User : nios7191
Version : Chirascan v,4,4,1 Build : Feb 7 2014 15:21:37
DataStore created and initialized for data acquisition,
Time Stamp : Thu Dec 21 17:50:54 2017
----------------------------------------------------
