# Supplementary material for: Amino acid substitutions in human growth hormone affect secondary structure and receptor binding
Source: PLoS One. 2023 Mar 23;18(3):e0282741. doi: 10.1371/journal.pone.0282741 (PMC10035860; doi:10.1371/journal.pone.0282741)
Supplement: S4 File — (XLSX) [file pone.0282741.s004.xlsx]

## Sheet: Sheet1
ProDataCSV
Title:
Remarks:
User: nios7191
#HV (CDDC channel): 0 v
#Time per point: 4 s
#Description: Sample 1
#Concentration: 0 M
#Pathlength: 10 mm
Time Stamp : 2017/12/28 10:06:12
The data was saved to file : G:\wt_temperatureramp,csv,
Last Modified: Thu Dec 28 10:06:27 2017 by unknown,
Options:
Available Dimensions:	2
Wavelength	Wavelength: 190nm - 240nm	Step Size: 1nm	Bandwidth: 1nm
Temperature	37 temperatures	from 20 to 92degrees Celsius in stepped ramp mode,
Available Properties:	1
CircularDichroism
Data:
CircularDichroism
Wavelength	Temperature																																					refold
	20	22	24	26	28	30	32	34	36	38	40	42	44	46	48	50	52	54	56	58	60	62	64	66	68	70	72	74	76	78	80	82	84	86	88	90	92	20
Wild type RMS (all wavelengths)	7.67039	7.58417	7.65603	7.58344	7.63007	7.61627	7.58855	7.55441	7.56381	7.47813	7.42893	7.4205	7.43472	7.3758	7.44718	7.37098	7.361	7.3094	7.29037	7.22193	7.12526	7.06744	7.03942	6.93382	6.83327	6.72919	6.55697	6.41838	6.33395	6.18576	5.91437	5.68503	5.39929	5.0427	4.57309	4.20819	4.00733	5.5542	Wild type	Wild type refold
CF2 RMS (all wavelengths)	19.8918	19.7354	19.5069	19.2895	19.0856	19.0805	19.0478	18.6442	18.4103	18.4487	18.4156	18.2477	18.136	18.1243	18.0056	17.9214	17.7205	17.6983	17.5154	17.3385	17.2267	17.1174	16.9669	16.6745	16.5919	16.3605	15.9748	15.8311	15.4346	15.1214	14.5276	14.1124	13.5265	12.9053	11.9056	10.8437	9.26423	9.80177	E174A	E174A refold
E174Y RMS ellipticity (all wavelengths)	23.0203	22.9622	22.8309	22.6859	22.6256	22.5484	22.3697	22.159	21.9114	21.3998	20.9519	21.0897	21.5674	21.6122	21.3904	21.2409	21.0615	21.0041	20.8775	20.6794	20.4781	20.4681	20.185	19.9368	19.5846	19.3853	19.0938	18.7642	18.4686	18.1651	17.7578	17.4054	16.9178	16.2811	15.5038	14.5433	13.0684	22.935	E174Y	E174Y refold
Wild type 208/222 ratio	1.11442	1.14411	1.12481	1.12324	1.15547	1.17422	1.13821	1.132	1.15953	1.1151	1.11657	1.21832	1.13098	1.12456	1.14558	1.0855	1.11959	1.17241	1.17786	1.18805	1.16789	1.19883	1.1806	1.16672	1.19296	1.18816	1.20392	1.09471	1.07229	1.11634	1.07918	1.11366	1.10816	1.11725	1.18361	1.13025	1.1323		Wild type
E174A RMS (all wavelengths)	19.8918	19.7354	19.5069	19.2895	19.0856	19.0805	19.0478	18.6442	18.4103	18.4487	18.4156	18.2477	18.136	18.1243	18.0056	17.9214	17.7205	17.6983	17.5154	17.3385	17.2267	17.1174	16.9669	16.6745	16.5919	16.3605	15.9748	15.8311	15.4346	15.1214	14.5276	14.1124	13.5265	12.9053	11.9056	10.8437	9.26423	9.80177
E174A "208/222 ratio"	1.07668	1.0849	1.0813	1.09424	1.08036	1.09676	1.10409	1.09205	1.1188	1.12188	1.11376	1.10782	1.11787	1.11361	1.11774	1.12824	1.1293	1.14983	1.15394	1.11719	1.13408	1.14934	1.15055	1.14105	1.15012	1.14324	1.12179	1.13415	1.14131	1.12333	1.11037	1.11998	1.13056	1.14455	1.10008	1.11793	1.03278	0.913441	E174A
E174Y RMS ellipticity (all wavelengths)	23.0203	22.9622	22.8309	22.6859	22.6256	22.5484	22.3697	22.159	21.9114	21.3998	20.9519	21.0897	21.5674	21.6122	21.3904	21.2409	21.0615	21.0041	20.8775	20.6794	20.4781	20.4681	20.185	19.9368	19.5846	19.3853	19.0938	18.7642	18.4686	18.1651	17.7578	17.4054	16.9178	16.2811	15.5038	14.5433	13.0684	#DIV/0!
E174Y 208/222 ellipticity ratio	1.10645	1.11585	1.09654	1.11736	1.12455	1.1192	1.11332	1.12443	1.13059	1.10911	1.11212	1.13876	1.14526	1.12783	1.1386	1.12817	1.12536	1.12602	1.14012	1.15274	1.1342	1.13692	1.16049	1.14977	1.13468	1.12359	1.1267	1.14881	1.14844	1.12881	1.14867	1.15298	1.15635	1.159	1.14212	1.11568	1.128	#DIV/0!	E174Y
240	-1.0304	-0.807262	-0.745196	-0.73252	-0.709581	-0.83216	-0.793884	-0.90572	-0.766241	-0.78222	-0.922846	-0.869542	-0.823246	-0.758199	-0.840458	-0.813926	-0.904305	-0.759126	-0.771241	-0.841721	-0.804931	-0.827129	-0.756004	-0.877662	-0.746691	-0.83014	-0.828236	-0.75937	-0.76658	-0.740233	-0.728574	-0.790996	-0.774527	-0.661585	-0.654433	-0.522641	-0.544779	-0.596485
239	-0.927338	-0.881746	-0.84247	-0.953939	-0.989576	-0.890427	-0.933353	-0.898076	-0.867127	-0.919953	-0.988179	-0.809505	-0.924811	-0.920741	-0.898575	-0.885022	-0.794418	-0.892165	-0.972327	-1.05444	-0.964451	-0.938787	-0.904049	-0.907897	-0.918682	-0.904456	-0.792146	-0.924845	-0.818556	-0.821906	-0.94102	-0.892947	-0.795894	-0.620802	-0.759772	-0.573466	-0.608559	-0.619571
238	-1.15417	-1.01482	-1.00184	-1.00535	-1.06429	-1.11692	-1.09634	-1.19924	-0.991587	-1.12489	-1.02454	-1.09112	-1.05941	-1.13544	-1.1385	-1.06963	-0.993597	-1.10458	-1.05933	-1.17721	-1.11599	-1.15911	-1.04129	-1.24176	-1.03172	-0.968088	-1.0405	-1.06653	-1.09037	-0.975036	-0.934385	-0.966537	-0.923014	-0.882313	-0.898105	-0.651568	-0.889115	-0.676921
237	-1.51181	-1.42853	-1.37816	-1.34491	-1.36774	-1.38355	-1.43988	-1.38519	-1.32883	-1.34611	-1.46669	-1.34322	-1.29484	-1.39332	-1.33251	-1.34114	-1.49217	-1.39754	-1.37657	-1.38143	-1.25586	-1.41566	-1.4581	-1.21886	-1.35283	-1.28065	-1.35899	-1.21979	-1.22238	-1.25932	-1.22269	-1.22191	-1.06508	-1.05804	-0.947478	-0.951684	-0.864609	-0.886268
236	-1.85806	-1.77448	-1.7637	-1.76697	-1.77272	-1.91434	-1.8428	-1.82448	-1.77874	-1.71489	-1.86895	-1.73199	-1.74688	-1.79149	-1.84065	-1.76607	-1.72916	-1.83978	-1.75737	-1.74036	-1.875	-1.79614	-1.80877	-1.79171	-1.79174	-1.72124	-1.74569	-1.7274	-1.55973	-1.58798	-1.64103	-1.33324	-1.52136	-1.36164	-1.38374	-1.19163	-1.17275	-1.34519
235	-2.54653	-2.23158	-2.18654	-2.36905	-2.24729	-2.10672	-2.23087	-2.36653	-2.28242	-2.35497	-2.28876	-2.23258	-2.21209	-2.31419	-2.1566	-2.27252	-2.28762	-2.26876	-2.38482	-2.29494	-2.20711	-2.14956	-2.30938	-2.3246	-2.19576	-2.12021	-2.10175	-2.22901	-2.08582	-2.2634	-2.01703	-1.87735	-1.85934	-1.7925	-1.64723	-1.63884	-1.48088	-1.51922
234	-2.62121	-2.51745	-2.57658	-2.59743	-2.57986	-2.58609	-2.47031	-2.58023	-2.51	-2.49773	-2.53553	-2.55795	-2.59783	-2.6908	-2.46647	-2.54395	-2.61966	-2.52534	-2.603	-2.42834	-2.53343	-2.39141	-2.53357	-2.42224	-2.40083	-2.40918	-2.40153	-2.27665	-2.32618	-2.21101	-2.17971	-2.15448	-1.95982	-1.8857	-1.75146	-1.60674	-1.5413	-1.92292
233	-3.18389	-3.1431	-3.01295	-3.12438	-3.10312	-3.08681	-3.05762	-3.16297	-3.02196	-3.19344	-3.10371	-3.07076	-3.0908	-3.0838	-3.10502	-3.02855	-2.99885	-3.09717	-3.09038	-3.10181	-3.13157	-3.11937	-3.01925	-2.84773	-3.04074	-2.90017	-2.868	-2.8259	-2.71487	-2.74928	-2.61429	-2.6099	-2.47547	-2.31617	-2.1262	-1.96653	-1.78053	-2.35702
232	-3.73163	-3.45144	-3.62251	-3.3774	-3.67565	-3.55141	-3.57469	-3.66651	-3.58533	-3.49311	-3.54222	-3.42084	-3.50756	-3.56912	-3.50898	-3.53413	-3.46408	-3.52535	-3.49615	-3.48158	-3.46862	-3.38129	-3.33075	-3.50903	-3.24254	-3.34041	-3.22755	-3.15913	-3.09673	-2.98813	-2.88538	-2.76994	-2.74388	-2.64713	-2.50804	-2.12712	-2.01671	-2.51588
231	-3.97924	-3.81694	-3.86007	-3.90542	-3.91844	-3.90738	-3.90418	-3.91435	-3.81125	-3.91445	-3.90834	-3.96952	-3.80544	-3.93513	-3.80633	-3.80235	-3.87899	-3.83815	-3.87441	-3.81492	-3.69957	-3.83676	-3.86907	-3.7063	-3.56556	-3.56836	-3.45595	-3.42782	-3.21731	-3.32898	-3.09928	-3.08383	-2.87473	-2.708	-2.50891	-2.21838	-2.19925	-2.88986
230	-4.66003	-4.54298	-4.58407	-4.41341	-4.5094	-4.45859	-4.4879	-4.44953	-4.55871	-4.47767	-4.55196	-4.41724	-4.42845	-4.46003	-4.44648	-4.35164	-4.33899	-4.43481	-4.43627	-4.42738	-4.33919	-4.30404	-4.28844	-4.17542	-4.06729	-3.99452	-4.08156	-3.84575	-3.81468	-3.67872	-3.70102	-3.43357	-3.17903	-3.15577	-2.82434	-2.64262	-2.38625	-3.14532
229	-5.07292	-4.93205	-4.90592	-4.84624	-4.96577	-5.00713	-4.98295	-4.89827	-4.87867	-5.01985	-4.93195	-4.85233	-4.83648	-4.94554	-4.72385	-4.84382	-4.79941	-4.78316	-4.80069	-4.82999	-4.67054	-4.65004	-4.58538	-4.48563	-4.53097	-4.40175	-4.39702	-4.35335	-4.03828	-4.16275	-3.8414	-3.80418	-3.71238	-3.43849	-3.09219	-2.87091	-2.561	-3.49091
228	-5.56006	-5.613	-5.51856	-5.43659	-5.5477	-5.46893	-5.52912	-5.52313	-5.66782	-5.50525	-5.462	-5.35425	-5.36017	-5.28491	-5.28694	-5.31878	-5.34321	-5.33164	-5.24542	-5.28916	-5.22639	-5.24002	-5.1633	-5.06835	-4.87599	-4.96765	-4.79427	-4.80949	-4.71861	-4.52292	-4.39281	-4.33025	-3.93501	-3.71504	-3.52059	-3.27198	-2.92991	-3.84916
227	-5.94649	-5.79424	-5.83714	-5.82267	-5.84729	-5.68703	-5.94589	-5.69026	-5.82721	-5.6891	-5.52361	-5.64854	-5.56479	-5.77013	-5.65934	-5.4618	-5.45225	-5.54596	-5.49077	-5.55898	-5.51254	-5.24297	-5.39213	-5.35583	-5.2416	-5.15442	-5.11645	-4.91824	-4.83631	-4.77569	-4.50235	-4.40545	-4.24482	-3.72329	-3.56814	-3.36147	-2.85544	-4.11616
226	-6.42754	-6.24671	-6.20127	-6.15179	-6.26205	-6.20338	-6.23909	-6.13845	-6.15171	-6.12557	-6.00257	-6.02173	-6.14893	-6.06069	-6.03729	-6.0101	-6.09591	-5.98715	-5.89887	-5.73072	-5.76956	-5.82714	-5.79615	-5.76907	-5.62548	-5.50835	-5.40321	-5.23597	-5.31602	-5.18368	-4.85163	-4.5826	-4.55403	-4.21856	-3.78301	-3.57588	-3.1025	-4.3865
225	-6.63284	-6.45851	-6.46214	-6.47011	-6.48118	-6.54735	-6.31176	-6.44639	-6.30742	-6.30563	-6.40327	-6.27953	-6.28479	-6.2203	-6.21085	-6.08249	-6.13878	-6.18004	-6.14613	-6.22119	-6.10886	-6.00308	-6.15724	-5.87425	-5.92522	-5.56018	-5.59068	-5.39081	-5.39368	-5.14145	-5.0651	-4.8454	-4.68909	-4.34968	-4.16132	-3.71833	-3.28518	-4.76233
224	-6.68212	-6.50958	-6.6387	-6.57661	-6.77202	-6.55583	-6.63823	-6.61283	-6.52511	-6.50792	-6.56391	-6.46949	-6.54712	-6.45261	-6.26296	-6.39903	-6.39203	-6.5355	-6.3303	-6.36296	-6.24056	-6.07225	-6.08824	-6.0444	-6.00804	-5.7861	-5.7253	-5.52908	-5.52755	-5.54669	-5.21103	-4.878	-4.87209	-4.35239	-4.16371	-3.8319	-3.52593	-4.93109
223	-7.12295	-6.79976	-6.78292	-6.99516	-7.01937	-7.0466	-7.0114	-6.92243	-6.91465	-6.94286	-6.76123	-6.70994	-6.73078	-6.83657	-6.73039	-6.87287	-6.68914	-6.55631	-6.64179	-6.57814	-6.48761	-6.54381	-6.30032	-6.37705	-6.07182	-6.24612	-5.99531	-6.02497	-5.89757	-5.65948	-5.56674	-5.25135	-5.21562	-4.65789	-4.35378	-4.02892	-3.77265	-5.24653
222	-7.05587	-6.89389	-7.0673	-6.95474	-6.90283	-6.86311	-6.82501	-6.99094	-6.82307	-6.95753	-6.85967	-6.47472	-6.77434	-6.98043	-6.71539	-6.69386	-6.70442	-6.70746	-6.71738	-6.61239	-6.72358	-6.35619	-6.39164	-6.21611	-6.16167	-6.19079	-5.89204	-6.00378	-6.05238	-5.97063	-5.5373	-5.35758	-5.23279	-4.6798	-4.4931	-3.96669	-3.6194	-5.23495
221	-7.11633	-6.96155	-7.02949	-7.02605	-6.87098	-6.94454	-7.18261	-6.90811	-7.08797	-7.14175	-6.81952	-6.91593	-7.00405	-6.69012	-6.82093	-6.72845	-6.83542	-6.81129	-6.79046	-6.8736	-6.77044	-6.7402	-6.48092	-6.271	-6.32868	-6.30597	-6.0735	-6.08688	-5.99012	-5.80966	-5.53524	-5.51765	-5.23952	-4.8114	-4.4172	-4.07295	-3.93613	-5.42854
220	-7.03749	-6.96552	-7.04454	-6.93164	-7.09728	-7.19688	-7.15483	-6.87122	-7.04209	-6.95719	-6.8024	-6.93329	-6.80221	-6.85402	-6.60557	-6.54624	-6.63583	-6.66743	-6.83667	-6.62715	-6.51902	-6.47916	-6.39323	-6.41729	-6.26245	-6.40506	-6.07528	-5.97347	-5.88218	-5.6817	-5.62086	-5.50493	-5.18852	-4.6104	-4.60939	-4.01341	-3.86904	-5.22537
219	-7.08976	-6.80795	-7.11416	-6.91671	-6.8867	-7.00061	-6.8777	-6.98168	-6.81695	-7.00665	-6.9701	-6.65072	-6.62305	-6.80126	-6.75101	-6.67006	-6.88815	-6.7014	-6.71272	-6.68741	-6.41844	-6.69208	-6.61961	-6.58082	-6.37328	-6.19374	-6.02944	-6.22815	-5.91049	-5.84518	-5.3906	-5.40701	-5.06498	-4.89254	-4.55556	-4.32817	-3.80153	-5.49473
218	-7.3615	-7.02177	-7.40826	-7.06311	-7.17216	-7.06446	-7.11838	-7.05758	-7.11677	-6.71287	-6.91148	-7.00471	-6.92596	-6.9071	-7.02714	-6.84488	-6.59924	-6.81511	-6.59616	-6.68565	-6.53646	-6.56122	-6.57497	-6.7039	-6.31959	-6.54418	-6.5092	-6.24091	-5.79374	-6.10907	-5.72873	-5.58039	-5.41508	-5.14592	-4.41983	-4.35363	-3.95373	-5.77312
217	-7.29452	-6.82326	-7.12093	-6.89522	-7.33185	-6.86205	-7.17277	-7.03351	-7.25979	-7.15412	-7.07558	-6.98455	-6.85167	-6.82024	-6.89206	-6.8893	-7.01433	-6.76518	-6.90145	-6.72694	-6.76102	-6.77499	-6.62959	-6.61986	-6.58824	-6.43162	-6.33556	-5.86928	-5.78875	-5.92935	-5.852	-5.45277	-5.25925	-5.01664	-4.55909	-4.38346	-4.373	-5.63848
216	-7.02101	-6.929	-6.84447	-6.63273	-6.57739	-7.02669	-6.99159	-6.88605	-6.79206	-6.74763	-6.84496	-6.65544	-6.62191	-6.82839	-6.73929	-6.81739	-6.73847	-6.83631	-6.45208	-6.48699	-6.84339	-6.62038	-6.29366	-6.5927	-6.20441	-6.08779	-6.16877	-6.07334	-6.37473	-5.79698	-5.64891	-5.17701	-5.12425	-4.82921	-4.77639	-4.10906	-3.9887	-5.57189
215	-7.33136	-6.99231	-6.88884	-7.19171	-7.02226	-6.83901	-6.93341	-7.05054	-6.91937	-6.65746	-6.73635	-6.85212	-7.1079	-6.80324	-6.79903	-6.58897	-6.67711	-6.66143	-6.73092	-6.58915	-6.63957	-6.68309	-6.51636	-6.44192	-6.38001	-6.27025	-6.10878	-5.9024	-5.9525	-5.85224	-5.92124	-5.81262	-5.29366	-4.83382	-4.4963	-4.36859	-3.99817	-5.41119
214	-7.17828	-7.2619	-7.15928	-7.25039	-7.16294	-7.01419	-7.17814	-7.28373	-7.24068	-6.89456	-7.06281	-7.08508	-6.87717	-6.96774	-7.12294	-6.97811	-6.5242	-6.93354	-7.08918	-6.67614	-6.61269	-6.71094	-6.7235	-6.28749	-6.72037	-6.30345	-6.34765	-6.55512	-6.13426	-5.94064	-5.50865	-5.83513	-5.80774	-5.19323	-4.77694	-4.38165	-3.96524	-5.47556
213	-6.97958	-6.90963	-7.08993	-6.80608	-7.03716	-7.32753	-7.24771	-6.95364	-7.04097	-6.97857	-6.85357	-6.70377	-6.87667	-6.9271	-6.73656	-7.08323	-6.2861	-7.12867	-6.58061	-6.76175	-6.6909	-6.90708	-6.56799	-6.61175	-7.00881	-6.55518	-6.32286	-6.54677	-6.23808	-6.26374	-5.63716	-5.79419	-5.27237	-5.1332	-4.90595	-4.68664	-4.03195	-5.53181
212	-7.22195	-7.18041	-7.21192	-6.82659	-6.9876	-7.34867	-6.94476	-7.48935	-7.56633	-6.96258	-7.04707	-6.95375	-7.02842	-6.99429	-7.04569	-6.82942	-7.22665	-7.02767	-6.8907	-6.93505	-6.87951	-6.68142	-6.59087	-6.89685	-6.85474	-6.83446	-6.50579	-6.24835	-6.3622	-6.30266	-5.89845	-5.92854	-5.38849	-5.1062	-4.90349	-4.45087	-4.26496	-5.84897
211	-7.2375	-7.6052	-7.34313	-7.34885	-7.02834	-7.60431	-7.27387	-7.56814	-7.55655	-7.29254	-7.75226	-7.43225	-7.01537	-7.34114	-7.26195	-7.3271	-7.15842	-7.11581	-7.12155	-7.24687	-7.08204	-7.24157	-7.16463	-7.1568	-7.27642	-6.75662	-6.49577	-6.54958	-6.53311	-6.52397	-6.3936	-5.79273	-5.69229	-5.55183	-4.27071	-4.51272	-4.19349	-5.79546
210	-7.97154	-7.50358	-7.84745	-7.7885	-7.95388	-7.91272	-7.82341	-8.07591	-7.84951	-7.92477	-8.0646	-7.54575	-7.55353	-7.49163	-7.6536	-7.77657	-7.87822	-7.74033	-7.32946	-7.67766	-7.25092	-8.02554	-7.25741	-7.50011	-7.5688	-6.81927	-7.29378	-6.9712	-6.41975	-6.66906	-6.64405	-5.89162	-6.01528	-4.86287	-4.97885	-4.53011	-4.37057	-5.85187
209	-7.3188	-7.8628	-7.93379	-8.10734	-7.93243	-7.99571	-7.55071	-8.05779	-8.02786	-7.81968	-7.87543	-7.74966	-8.00292	-7.87981	-7.52293	-7.84417	-7.75965	-7.50202	-7.59566	-7.37071	-7.28203	-7.2205	-7.76177	-7.19189	-7.23781	-7.33463	-7.2536	-6.83058	-7.04772	-6.69811	-6.44457	-6.26367	-6.29137	-5.20193	-5.18885	-4.78066	-3.7071	-5.6033
208	-7.86317	-7.88735	-7.94939	-7.81183	-7.97598	-8.05882	-7.76831	-7.91373	-7.91154	-7.75833	-7.6593	-7.88827	-7.66165	-7.84989	-7.69302	-7.26618	-7.50617	-7.86386	-7.91213	-7.85588	-7.85238	-7.62	-7.546	-7.25245	-7.35063	-7.35568	-7.09354	-6.5724	-6.48988	-6.66527	-5.97574	-5.96651	-5.79877	-5.22852	-5.3181	-4.48334	-4.09825	-5.51647
207	-7.10538	-7.30889	-7.38304	-7.589	-7.28931	-7.47872	-7.37415	-6.9391	-7.48873	-7.12968	-7.47708	-7.42323	-7.50649	-7.06205	-7.25328	-7.08466	-7.49314	-7.19967	-6.88499	-7.27791	-6.74821	-7.10005	-7.07056	-6.62573	-6.49342	-6.525	-6.38643	-6.44927	-6.41566	-6.17252	-5.81349	-5.65993	-5.4041	-4.90951	-4.6518	-4.26138	-4.2866	-5.15442
206	-7.07443	-6.43854	-7.01275	-6.42131	-6.50324	-6.65378	-6.75006	-6.15415	-6.29094	-6.57941	-6.44109	-6.88245	-7.05961	-6.4254	-6.59557	-6.73	-6.78097	-6.1256	-6.7523	-6.07732	-6.53765	-6.24059	-6.39038	-6.56408	-6.38895	-6.3051	-5.7144	-5.661	-5.38983	-5.36896	-5.55019	-5.19592	-4.71313	-4.61406	-4.55107	-3.94116	-3.59523	-5.04702
205	-5.93977	-5.93644	-5.90506	-5.58275	-5.60844	-5.70813	-6.00936	-6.07809	-5.79945	-5.88416	-5.58897	-5.51483	-5.90128	-5.70262	-5.98263	-5.73952	-5.58995	-5.40458	-5.6843	-5.37474	-5.53126	-5.46604	-5.19853	-5.55963	-4.91766	-4.73783	-5.33885	-5.09062	-4.99925	-5.163	-4.5473	-4.44646	-3.73625	-4.05776	-3.86114	-3.12159	-3.50695	-3.65758
204	-4.76643	-4.75751	-4.70412	-4.59339	-4.78908	-4.65646	-4.61662	-4.36351	-4.92051	-4.96304	-4.31559	-4.55707	-4.51235	-4.32442	-4.57845	-4.85462	-4.97821	-4.36801	-4.44975	-4.67129	-4.59761	-4.67118	-4.58608	-4.35702	-3.97553	-3.98827	-4.04358	-3.76018	-4.17218	-4.05046	-4.114	-3.64993	-3.50129	-3.68759	-3.04762	-3.47143	-2.44518	-3.13015
203	-3.45956	-3.06039	-3.46858	-3.25665	-3.40289	-3.17565	-3.30768	-3.2445	-2.62757	-3.19547	-3.10708	-3.83061	-3.12298	-2.85676	-3.22687	-2.82006	-3.46835	-3.27537	-3.01127	-3.18007	-2.75338	-3.03211	-2.7182	-2.89403	-3.21799	-2.82828	-2.83579	-2.72515	-3.34641	-2.79262	-3.11042	-2.94301	-2.41311	-2.42742	-2.24174	-2.04173	-2.02191	-2.07353
202	-1.93343	-1.82813	-1.73412	-1.65607	-1.4815	-1.51477	-1.68091	-1.84004	-1.29858	-1.64913	-1.15446	-1.982	-1.38059	-1.61522	-1.38171	-1.68859	-1.65528	-1.3906	-1.50839	-1.80512	-1.59683	-1.80196	-1.34319	-1.7363	-1.68302	-1.69601	-1.42996	-1.25075	-0.850145	-1.73377	-1.13929	-1.38455	-1.10132	-0.856705	-1.59468	-1.35801	-1.41832	-0.874359
201	0.0818947	-0.0293639	0.0953495	-0.120916	0.133431	0.280679	0.193846	0.305672	-0.00320257	0.425426	0.450041	0.320225	0.22177	0.367061	0.276773	0.185278	-0.120949	0.198834	0.352531	0.275335	-0.114498	0.174443	0.420139	0.381707	0.0762841	-0.292894	0.316639	0.0988637	-0.0187022	0.306796	0.0645332	-0.0771414	-0.131746	0.156109	-0.116324	-0.0864162	-0.493607	0.130203
200	2.24304	2.29293	2.03652	2.08312	2.16511	1.79942	2.03488	2.15546	1.8364	2.21117	2.13847	1.93413	1.91005	2.15198	2.017	2.48278	1.99819	2.23665	2.49026	1.75699	1.64928	1.82246	2.20726	2.18577	1.89115	1.59512	1.59161	2.17482	2.15445	1.4204	1.44091	1.37273	1.85979	1.3314	1.06106	0.486023	0.520946	1.44896
199	4.11826	4.44784	4.94587	4.37849	4.64909	4.43906	4.06475	4.51878	4.41195	4.26439	4.52481	4.5104	4.59764	4.7364	4.75935	4.81766	4.66007	4.17549	4.66798	4.33387	4.5664	4.84546	4.22692	4.36468	3.80602	4.01727	3.70829	4.15059	4.04134	3.41648	3.91569	3.31984	3.21293	2.95252	2.55022	1.94475	2.1991	3.6506
198	6.99916	7.05314	7.1354	7.45582	7.04939	6.91834	7.02672	6.70568	6.79877	6.73272	6.47846	6.84973	6.37046	7.32679	7.19869	6.77751	7.32436	6.52531	6.87945	6.72568	6.20483	6.43937	6.30423	6.52187	6.39109	6.02095	5.87345	5.6262	5.42719	5.45715	5.34699	5.29025	4.88676	4.47989	4.34448	3.73464	2.91286	5.39706
197	9.37136	9.4674	9.61541	9.39834	9.45788	9.37658	9.32245	9.24904	9.18228	9.34218	9.07425	9.36526	9.00865	8.67826	9.05034	9.1412	8.66037	9.10954	8.95988	9.21105	8.73817	8.9609	8.64994	8.22378	8.24647	8.05759	7.88369	7.34821	7.53792	7.35151	7.48623	6.88692	6.35758	5.83933	5.04349	4.08613	3.61082	7.24971
196	11.617	11.8026	11.9887	11.8115	12.2248	11.8657	12.2726	11.9939	11.5262	11.4755	11.3352	11.1895	11.8466	11.4579	11.2592	11.4631	11.0923	11.0647	11.557	11.0923	10.7573	10.8633	10.8919	10.4694	10.2916	9.80193	10.2408	9.56157	9.40309	8.43219	9.00202	8.49279	7.674	6.84888	6.25846	5.84488	5.2401	8.46338
195	13.5527	13.6142	13.7772	13.6923	13.6222	13.6043	13.5012	13.3393	12.9485	13.1565	12.838	12.9044	12.4923	13.1302	13.1194	12.9392	12.8087	12.5302	12.5355	12.7257	12.4487	12.2679	12.1529	11.5045	11.4517	12.001	10.9422	11.0181	10.666	10.8061	10.1588	8.88131	9.09575	8.31405	7.45927	6.98054	6.14593	9.27155
194	14.7042	14.4564	14.6866	14.6494	14.4875	14.6388	14.5536	14.3723	14.597	14.7187	14.6359	14.1237	14.6322	14.1057	14.147	14.1577	14.077	13.8761	14.015	13.191	13.9334	13.5654	13.6811	13.3706	12.2359	13.0059	12.2233	12.374	11.5329	12.1843	11.1606	10.9365	9.62683	9.14508	8.28338	7.31085	6.95696	10.4334
193	15.3345	15.5694	15.4405	15.4328	15.5555	15.4825	15.1576	15.4427	15.2348	15.0638	14.8663	15.2622	15.1086	15.0828	15.7024	14.8216	15.1927	14.349	14.7202	14.7041	14.4997	13.7511	14.0578	13.9938	14.0613	13.4764	12.6669	12.475	12.567	12.3333	10.9921	11.5822	10.5667	10.1348	8.41887	8.02944	7.71088	11.5892
192	16.1361	15.9105	16.1411	15.7439	16.0216	16.2944	15.9394	15.7496	15.5841	15.1955	15.2238	15.9046	15.2906	14.806	15.8574	15.6588	15.2057	15.4531	15.164	14.9044	14.9292	14.7149	14.5229	14.4253	14.0311	13.8123	13.9868	13.2235	13.3568	12.4243	11.2792	10.3853	10.8769	9.13024	8.75703	8.41121	8.53051	11.1221
191	16.0775	15.4782	15.6524	15.6477	15.6964	15.0309	15.7477	15.3352	15.6783	15.5352	15.5474	15.0457	15.4267	15.0126	15.5914	14.7452	15.081	15.4882	14.8798	14.7519	14.47	13.9404	14.1103	14.3986	14.152	14.1792	12.9017	12.9012	12.6645	11.8203	12.3457	11.6768	11.0717	10.3867	8.72056	8.51925	8.57254	10.8006
190	15.0875	15.0437	14.768	14.8458	15.0565	15.0966	14.6032	14.6791	15.4519	14.5433	14.3229	14.2333	14.7634	14.4857	14.2709	14.6602	14.6606	14.5327	14.2255	14.3297	13.4635	13.3863	13.8756	12.9855	13.406	12.5573	12.987	12.5533	12.721	12.2341	11.3532	11.1458	10.0156	11.0361	9.00865	7.74839	8.87345	10.6244
History:
User : nios7191
Version : Chirascan v,4,4,1 Build : Feb 7 2014 15:21:37
DataStore created and initialized for data acquisition,
Time Stamp : Wed Dec 27 09:48:44 2017
----------------------------------------------------
User : nios7191
Version : Chirascan v,4,4,1 Build : Feb 7 2014 15:21:37
DataStore created and initialized for data acquisition,
Time Stamp : Wed Dec 27 09:48:44 2017
----------------------------------------------------
User : nios7191
Version : Chirascan v,4,4,1 Build : Feb 7 2014 15:21:37
DataStore created and initialized for data acquisition,
Time Stamp : Wed Dec 27 09:48:44 2017
----------------------------------------------------
User : nios7191
Version : Chirascan v,4,4,1 Build : Feb 7 2014 15:21:37
DataStore created and initialized for data acquisition,
Time Stamp : Wed Dec 27 09:48:44 2017
----------------------------------------------------
User : nios7191
Version : Chirascan v,4,4,1 Build : Feb 7 2014 15:21:37
DataStore created and initialized for data acquisition,
Time Stamp : Thu Dec 28 10:06:12 2017
----------------------------------------------------
User : nios7191
Version : Chirascan v,4,4,1 Build : Feb 7 2014 15:21:37
DataStore created and initialized for data acquisition,
Time Stamp : Thu Dec 28 10:06:12 2017
----------------------------------------------------
User : nios7191
Version : Chirascan v,4,4,1 Build : Feb 7 2014 15:21:37
DataStore created and initialized for data acquisition,
Time Stamp : Thu Dec 28 10:06:12 2017
----------------------------------------------------
